# Supplementary material for: An exhaustive cell-based screen coupled with an intracellular-induced lux-based reporter identified bioactive molecules that inhibit host cell infection by intracellular pathogens
Source: Front Cell Infect Microbiol. 2026 Mar 9;16:1770677. doi: 10.3389/fcimb.2026.1770677 (PMC13006506; doi:10.3389/fcimb.2026.1770677)
Supplement: Supplementary Table 3 — List of compounds that were examined in the HTS. 36,855 small molecules obtained from different suppliers were purchased and assembled as a comprehensive library of small bioactive molecules. Molecule name, its chemical structure, supplier, and catalog number, are given in the table. [file Table3.csv]

Molecule Name	SMILES	Catalog #	Supplier	PP-Canonical SMILES
PCM-0000001	FC(F)(F)C1=CC=NC(N(CCN(C2=NC=CC=C2C(F)(F)F)[H])[H])=N1	HAN00250	MayBridge	FC(F)(F)c1ccnc(NCCNc2ncccc2C(F)(F)F)n1
PCM-0000002	CC1=NC=CC(C2=CC=CC(N(C(=O)C3=NC4=CC=CC=C4S3)[H])=C2)=N1	SCR01081	MayBridge	Cc1nccc(n1)c2cccc(NC(=O)c3nc4ccccc4s3)c2
PCM-0000003	O=C(CN1CCN(C2C3=CC=CC=C3C3=CC=CC=C23)CC1)C1=CC=C2OCOC2=C1	HTS10658	MayBridge	O=C(CN1CCN(CC1)C2c3ccccc3c4ccccc24)c5ccc6OCOc6c5
PCM-0000004	CC(N1CCN(C2=CC=C(C#N)C=C2)CC1)C(=O)C1=CC=C(C2=CC=CC=C2F)C=C1	HTS01294	MayBridge	CC(N1CCN(CC1)c2ccc(cc2)C#N)C(=O)c3ccc(cc3)c4ccccc4F
PCM-0000005	ClC1=CC(Cl)=CC(Br)=C1	BTB03107	MayBridge	Clc1cc(Cl)cc(Br)c1
PCM-0000006	ClC1=CC=CC(S(=O)(=O)N(C2=CC=C(OC3=CN=CC(Cl)=C3)N=C2)S(=O)(=O)C2=CC=CC(Cl)=C2)=C1	BTB07790	MayBridge	Clc1cccc(c1)S(=O)(=O)N(c2ccc(Oc3cncc(Cl)c3)nc2)S(=O)(=O)c4cccc(Cl)c4
PCM-0000007	COC1=CC=C(C(=O)CSC2=NN=C(O[H])N2C2=C(C)C=C(C)C=C2C)C=C1	HTS09602	MayBridge	COc1ccc(cc1)C(=O)CSc2nnc(O)n2c3c(C)cc(C)cc3C
PCM-0000008	ClC1=CC=CC=C1C(=O)N(C(=O)N(N(C(=O)C1=CC=CC=C1)[H])[H])[H]	RH01053	MayBridge	Clc1ccccc1C(=O)NC(=O)NNC(=O)c2ccccc2
PCM-0000009	CCOC(=O)CN1N=C(C)C([N+](=O)[O-])=C1C	KM01045	MayBridge	CCOC(=O)Cn1nc(C)c(c1C)[N+](=O)[O-]
PCM-0000010	O=C(N(C1CCN(C(=O)OCC2=CC=CC=C2)CC1)[H])N(C1=CC=CC=C1N1CCOCC1)[H]	HTS06766	MayBridge	O=C(NC1CCN(CC1)C(=O)OCc2ccccc2)Nc3ccccc3N4CCOCC4
PCM-0000011	CCOC(=O)/C(=C/N(C1CCN(CC2=CC=CC=C2)CC1)[H])C#N	BTB03404	MayBridge	CCOC(=O)\C(=C\NC1CCN(Cc2ccccc2)CC1)\C#N
PCM-0000012	CC(C)CC1=CC=C(C(=O)CC2OC(=O)C3=CC=CC=C23)C=C1	S14466	MayBridge	CC(C)Cc1ccc(cc1)C(=O)CC2OC(=O)c3ccccc23
PCM-0000013	N(C(=S)N(/N=C/C1=CC2=C(C3=CC(Cl)=CC=C3OC2)S1)[H])([H])[H]	SEW03059	MayBridge	NC(=S)N\N=C\c1cc2COc3ccc(Cl)cc3c2s1
PCM-0000014	OC(=O)CSCC(=O)N(C1=CN=CC=N1)[H]	PD00780	MayBridge	OC(=O)CSCC(=O)Nc1cnccn1
PCM-0000015	O(C(CSC1=NN(C2=CC=CC=C2)C(C2=CC=CC=C2)=N1)C(F)(F)F)[H]	SCR00928	MayBridge	OC(CSc1nc(c2ccccc2)n(n1)c3ccccc3)C(F)(F)F
PCM-0000016	O(C1=NN=C(S[H])N1C1CC1)[H]	HTS07408	MayBridge	Oc1nnc(S)n1C2CC2
PCM-0000017	ClC1=CC=C(/C=N/N2CCCCC2)C=C1	DFP00219	MayBridge	Clc1ccc(\C=N\N2CCCCC2)cc1
PCM-0000018	O(C1=NC=C(C(F)(F)F)C=C1[N+](=O)[O-])[H]	RF04994	MayBridge	Oc1ncc(cc1[N+](=O)[O-])C(F)(F)F
PCM-0000019	ClC1=CC=CC=C1CN1C(=O)N(C2=CC=CC=C2)C(=O)C2=C1SC(C1=CC=CC=C1)=C2	HTS13219	MayBridge	Clc1ccccc1CN2C(=O)N(C(=O)c3cc(sc23)c4ccccc4)c5ccccc5
PCM-0000020	CC(=O)CCC(=O)OCC(=O)C1=CC=C(C(F)(F)F)C=C1	RF03432	MayBridge	CC(=O)CCC(=O)OCC(=O)c1ccc(cc1)C(F)(F)F
PCM-0000021	CC1=C(C2=NN=NN2C2=CC=CC=C2)C=NC2=CC=CC=C12	BTB11260	MayBridge	Cc1c(cnc2ccccc12)c3nnnn3c4ccccc4
PCM-0000022	CC(C)(C)OC(=O)N(CCN(C1=CC=C(C(F)(F)F)C=C1N1C(=O)CC2(CCCC2)C1=O)[H])[H]	AW00955	MayBridge	CC(C)(C)OC(=O)NCCNc1ccc(cc1N2C(=O)CC3(CCCC3)C2=O)C(F)(F)F
PCM-0000023	COC1=CC=C(OC)C(S(=O)(=O)C2=CC=C([N+](=O)[O-])C=C2Cl)=C1	CD06943	MayBridge	COc1ccc(OC)c(c1)S(=O)(=O)c2ccc(cc2Cl)[N+](=O)[O-]
PCM-0000024	ClC1=CC=C(S(=O)(=O)N(CCSCC2=CSC3=CC=C(Cl)C=C23)[H])C=C1	KM07370	MayBridge	Clc1ccc(cc1)S(=O)(=O)NCCSCc2csc3ccc(Cl)cc23
PCM-0000025	CCCCCOC1=CC=C(C(=O)N(N([H])[H])[H])C=C1	RH00731	MayBridge	CCCCCOc1ccc(cc1)C(=O)NN
PCM-0000026	COC(=O)C1=C(OC2=CC=C([N+](=O)[O-])C=C2)C=CS1	GK02136	MayBridge	COC(=O)c1sccc1Oc2ccc(cc2)[N+](=O)[O-]
PCM-0000027	CC1CC(=O)N([H])C2=CC=CC=C2N1C(=O)N(C1=CC=CC=C1)[H]	HTS08250	MayBridge	CC1CC(=O)Nc2ccccc2N1C(=O)Nc3ccccc3
PCM-0000028	CC1=CC(C2=C(C(=O)N([H])[H])C(C)=NO2)=NO1	SPB03602	MayBridge	Cc1onc(c1)c2onc(C)c2C(=O)N
PCM-0000029	BrC1=CC=C2N(CN3CCC4=CC=CC=C4C3)C(=O)C(=O)C2=C1	DSHS00617	MayBridge	Brc1ccc2N(CN3CCc4ccccc4C3)C(=O)C(=O)c2c1
PCM-0000030	ClC1=C(Br)C=C(S(=O)(=O)N2CCC(CC3=CC=CC=C3)CC2)S1	HTS00832	MayBridge	Clc1sc(cc1Br)S(=O)(=O)N2CCC(Cc3ccccc3)CC2
PCM-0000031	[O-][N+](=O)C1=CC(C(F)(F)F)=CC=C1N(C1=NC=C(C(F)(F)F)C=C1Cl)[H]	RF04693	MayBridge	[O-][N+](=O)c1cc(ccc1Nc2ncc(cc2Cl)C(F)(F)F)C(F)(F)F
PCM-0000032	COC1=CC=C(S(=O)(=O)N(CCC#N)CC2=CC=CC=C2)C=C1OC	KM09254	MayBridge	COc1ccc(cc1OC)S(=O)(=O)N(CCC#N)Cc2ccccc2
PCM-0000033	COC(=O)C1=CC(OCC(F)(F)F)=NC(OCC(F)(F)F)=C1	RF04928	MayBridge	COC(=O)c1cc(OCC(F)(F)F)nc(OCC(F)(F)F)c1
PCM-0000034	CN1C=NC([N+](=O)[O-])=C1N1CCN(C2=CC=C(C(F)(F)F)C=N2)CC1	HTS03120	MayBridge	Cn1cnc(c1N2CCN(CC2)c3ccc(cn3)C(F)(F)F)[N+](=O)[O-]
PCM-0000035	ClC1=CC=CC=C1C1=NC(=O)N([H])C(=S)N1[H]	JM00122	MayBridge	Clc1ccccc1C2=NC(=O)NC(=S)N2
PCM-0000036	CC(C)(C)C1=CSC(C2=CC=C(/C=C(\C#N)S(=O)(=O)C3=CC=CC(Cl)=C3)C=C2)=N1	KM04285	MayBridge	CC(C)(C)c1csc(n1)c2ccc(\C=C(/C#N)\S(=O)(=O)c3cccc(Cl)c3)cc2
PCM-0000037	ClC1=CC=C(N(C(=O)N2CCCC(CN3C=CC=C3)C2)[H])C=C1	CD09943	MayBridge	Clc1ccc(NC(=O)N2CCCC(Cn3cccc3)C2)cc1
PCM-0000038	C/C(=N\OC(=O)C1=CC=C(C(F)(F)F)C=C1)C1=CN([H])C=C1	BTB07180	MayBridge	C\C(=N/OC(=O)c1ccc(cc1)C(F)(F)F)\c2cc[nH]c2
PCM-0000039	CC(=O)C1=C(OCC2=CC=CC=C2)C=CC(C(C)(C)C)=C1O[H]	BTB10000	MayBridge	CC(=O)c1c(OCc2ccccc2)ccc(c1O)C(C)(C)C
PCM-0000040	FC(F)(F)C(=O)N1CCC(C(=O)C2=CC=CC=C2)CC1	SEW04324	MayBridge	FC(F)(F)C(=O)N1CCC(CC1)C(=O)c2ccccc2
PCM-0000041	OC(=O)CSC1=NN=C2N([H])N([H])C3=CC(Cl)=CC=C3N12	BTB11461	MayBridge	OC(=O)CSc1nnc2NNc3cc(Cl)ccc3n12
PCM-0000042	CCOC1=CC=C(C(=O)CC(SCC2=CC=C(Cl)C=C2)C(=O)O)C=C1	NRB04683	MayBridge	CCOc1ccc(cc1)C(=O)CC(SCc2ccc(Cl)cc2)C(=O)O
PCM-0000043	CC1=CC(N(C(=S)N(N([H])[H])[H])[H])=CC=C1Br	S04185	MayBridge	Cc1cc(NC(=S)NN)ccc1Br
PCM-0000044	ClC1=CC=CC(Cl)=C1CN1N=NC(N2CCCCC2)=N1	RJF00316	MayBridge	Clc1cccc(Cl)c1Cn2nnc(n2)N3CCCCC3
PCM-0000045	COC1=CC=C(/C=N/CCC2=CC=CS2)C(O[H])=C1	S12729	MayBridge	COc1ccc(\C=N\CCc2cccs2)c(O)c1
PCM-0000046	FC(F)(F)OC1=CC=CC=C1S(=O)(=O)N1CCN(C2=CC(C(F)(F)F)=NC3=CC=CC=C23)CC1	HTS00114	MayBridge	FC(F)(F)Oc1ccccc1S(=O)(=O)N2CCN(CC2)c3cc(nc4ccccc34)C(F)(F)F
PCM-0000047	CS(=O)(=O)CS(=O)(=O)OC1=CC=CC(C(F)(F)F)=C1	CD10860	MayBridge	CS(=O)(=O)CS(=O)(=O)Oc1cccc(c1)C(F)(F)F
PCM-0000048	CC1=C(C2=CC=C3OCCOC3=C2)C(=O)C2=CC=C(O[H])C=C2O1	JFD02366	MayBridge	CC1=C(C(=O)c2ccc(O)cc2O1)c3ccc4OCCOc4c3
PCM-0000049	N(N(C(=O)COC1=CC=C(OC(F)(F)F)C=C1)[H])([H])[H]	RDR03498	MayBridge	NNC(=O)COc1ccc(OC(F)(F)F)cc1
PCM-0000050	N(S(=O)(=O)C1=CC=CC(C2=CC=C(C3N([H])C4=CC=CC=C4C4=NC5=CC=CC=C5N34)O2)=C1)([H])[H]	HTS04781	MayBridge	NS(=O)(=O)c1cccc(c1)c2oc(cc2)C3Nc4ccccc4c5nc6ccccc6n35
PCM-0000051	COC1=CC2=C(C(=O)CC2)C=C1OC	JFD03942	MayBridge	COc1cc2CCC(=O)c2cc1OC
PCM-0000052	COC1=CC=CC(C2SCC3=CC(C)=C(C)C=C3CS2)=C1O[H]	BTB01410	MayBridge	COc1cccc(C2SCc3cc(C)c(C)cc3CS2)c1O
PCM-0000053	CCOC(=O)C1=CC=C(OC)C(OC)=C1Cl	BTB09278	MayBridge	CCOC(=O)c1ccc(OC)c(OC)c1Cl
PCM-0000054	CC1=C(C)C(C)=C(CSC2=CC=CC=C2N(C(=O)/C=C/C(=O)O)[H])C(C)=C1C	S03874	MayBridge	Cc1c(C)c(C)c(CSc2ccccc2NC(=O)\C=C\C(=O)O)c(C)c1C
PCM-0000055	CSC(=S)N(N(C(=O)C1=CC=C(C(F)(F)F)C=C1)[H])[H]	SPB01552	MayBridge	CSC(=S)NNC(=O)c1ccc(cc1)C(F)(F)F
PCM-0000056	CC(C)(C)C1=NN(C(=O)C2=CC=C(Cl)C=C2)C(C(C)(C)C)=C1	SEW06667	MayBridge	CC(C)(C)c1cc(n(n1)C(=O)c2ccc(Cl)cc2)C(C)(C)C
PCM-0000057	O(C1=NC(C2=CC=CO2)=CC(C2=CC=CS2)=C1C#N)[H]	HTS10305	MayBridge	Oc1nc(cc(c2cccs2)c1C#N)c3occc3
PCM-0000058	O=C(N(C(=S)N(CC1=CC=CC=C1)[H])[H])/C=C/C1=CC=CS1	MGH00169	MayBridge	O=C(NC(=S)NCc1ccccc1)\C=C\c2cccs2
PCM-0000059	CCOC(=O)/C(=C\C1=CC=C([N+](=O)[O-])C=C1)[N+](=O)[O-]	SPB00688	MayBridge	CCOC(=O)\C(=C/c1ccc(cc1)[N+](=O)[O-])\[N+](=O)[O-]
PCM-0000060	N(S(=O)(=O)C1=CC=CC(N(C(=O)C2COC3=CC=CC=C3O2)[H])=C1)([H])[H]	HTS06215	MayBridge	NS(=O)(=O)c1cccc(NC(=O)C2COc3ccccc3O2)c1
PCM-0000061	CCOC(=O)C1=CC(CSC2=NN=C(O[H])N2C2=CC=CC=C2)=NN1C(C)(C)C	SPB03941	MayBridge	CCOC(=O)c1cc(CSc2nnc(O)n2c3ccccc3)nn1C(C)(C)C
PCM-0000062	CN1C=C(COC(=O)N(C2=C(Cl)C=CC=C2Cl)[H])C(C(F)(F)F)=N1	GK01084	MayBridge	Cn1cc(COC(=O)Nc2c(Cl)cccc2Cl)c(n1)C(F)(F)F
PCM-0000063	CC1=NN(C2=CC=CC=C2)N=C1CN(S(=O)(=O)C1=CC=CS1)[H]	SCR01459	MayBridge	Cc1nn(nc1CNS(=O)(=O)c2cccs2)c3ccccc3
PCM-0000064	COC1=CC=C2C=C(C3=CC=NO3)C=CC2=C1	SEW04501	MayBridge	COc1ccc2cc(ccc2c1)c3oncc3
PCM-0000065	C[C@]1(C(=O)N(N([H])[H])[H])C[C@]1(C)C(=O)N(N([H])[H])[H]	BTB14787	MayBridge	C[C@@]1(C[C@]1(C)C(=O)NN)C(=O)NN
PCM-0000066	N(C(=N/N=C1\CCC2=CC=CC=C12)N([H])[H])([H])[H]	NRB04548	MayBridge	NC(=N\N=C\1/CCc2ccccc12)N
PCM-0000067	COC1=CC=C(C/N=C(\C)C2CCOC2=O)C=C1	NRB03566	MayBridge	COc1ccc(C\N=C(/C)\C2CCOC2=O)cc1
PCM-0000068	COC1=CC=C(OCC2CN=C(N(C3=CC=C(C)C=C3)[H])S2)C=C1	HTS05977	MayBridge	COc1ccc(OCC2CN=C(Nc3ccc(C)cc3)S2)cc1
PCM-0000069	CCCCCCCC1=C(O[H])N([H])N=C1C	RJF01893	MayBridge	CCCCCCCc1c(C)n[nH]c1O
PCM-0000070	FC(F)(F)C1=CC=CC(OC2=CC=C(N(C(=O)C3=CC=C4OCCC4=C3)[H])C=N2)=C1	HTS08399	MayBridge	FC(F)(F)c1cccc(Oc2ccc(NC(=O)c3ccc4OCCc4c3)cn2)c1
PCM-0000071	C#CCOC1=CC=C(C#N)C=C1	KM08122	MayBridge	C#CCOc1ccc(cc1)C#N
PCM-0000072	[O-][N+](=O)C1=CC=C(SCC(=O)N(CC2=CC=CC=C2)[H])C(Cl)=C1	DP02049	MayBridge	[O-][N+](=O)c1ccc(SCC(=O)NCc2ccccc2)c(Cl)c1
PCM-0000073	FC(F)(F)COC1=CC=C(SCC=C)C(OCC(F)(F)F)=C1C#N	MWP01081	MayBridge	FC(F)(F)COc1ccc(SCC=C)c(OCC(F)(F)F)c1C#N
PCM-0000074	C#CCSC1=CC=CC=C1C1=NCCCN1[H]	CD05713	MayBridge	C#CCSc1ccccc1C2=NCCCN2
PCM-0000075	ClC1=CC=C(S(=O)(=O)CC2=NC(COC3=C(Cl)C=CC=C3Cl)=NO2)C=C1	SPB03188	MayBridge	Clc1ccc(cc1)S(=O)(=O)Cc2onc(COc3c(Cl)cccc3Cl)n2
PCM-0000076	CCCS(=O)(=O)CC1=NN=C(C2=CC(Cl)=CC(Cl)=C2)O1	SPB01843	MayBridge	CCCS(=O)(=O)Cc1oc(nn1)c2cc(Cl)cc(Cl)c2
PCM-0000077	O(C1=NN=C(S[H])N1CC1=CC=CC=C1)[H]	SPB01971	MayBridge	Oc1nnc(S)n1Cc2ccccc2
PCM-0000078	CC(CC(=O)OC1=CC=C(C(F)(F)F)C=C1)S(=O)(=O)C1=CC=C(Cl)C=C1	SEW00565	MayBridge	CC(CC(=O)Oc1ccc(cc1)C(F)(F)F)S(=O)(=O)c2ccc(Cl)cc2
PCM-0000079	CC1=CC(N(S(=O)(=O)C2=CC=C3OCCC3=C2)[H])=NO1	HTS02241	MayBridge	Cc1onc(NS(=O)(=O)c2ccc3OCCc3c2)c1
PCM-0000080	O=C(N1C(C#N)C=CC2=CC=CC=C12)C1=CC=CC=C1	S15361	MayBridge	O=C(N1C(C=Cc2ccccc12)C#N)c3ccccc3
PCM-0000081	O=C1N([H])N=C2N([H])N([H])C3=CC=CC=C3N12	BTB10864	MayBridge	O=C1NN=C2NNc3ccccc3N12
PCM-0000082	COC1=CC=C(CN(CC2=CC(OC)=C(OC)C(OC)=C2)[H])C=C1	SEW04962	MayBridge	COc1ccc(CNCc2cc(OC)c(OC)c(OC)c2)cc1
PCM-0000083	O1C(C2=CC=C(C3=CC=CC=C3)C=C2)=NC2=CC=C(C3=CC=CC=C3)C=C12	JFD03903	MayBridge	o1c(nc2ccc(cc12)c3ccccc3)c4ccc(cc4)c5ccccc5
PCM-0000084	CC(=O)N(C(=O)/C(=C/N1CCOCC1)C#N)[H]	KM09187	MayBridge	CC(=O)NC(=O)\C(=C\N1CCOCC1)\C#N
PCM-0000085	CS(=O)(=O)CS(=O)(=O)OC1=CC=C(F)C=C1F	CD11034	MayBridge	CS(=O)(=O)CS(=O)(=O)Oc1ccc(F)cc1F
PCM-0000086	O=C(N(C1CCS(=O)(=O)C1)[H])C1=CC=C(C2=CC=CC=N2)S1	HTS03272	MayBridge	O=C(NC1CCS(=O)(=O)C1)c2ccc(s2)c3ccccn3
PCM-0000087	O([C@]1([H])C2C3CC4C5[C@@](O[H])([H])C(C6=CC=CC=C6)(C1C35)C24)[H]	RJC00822	MayBridge	O[C@@H]1C2C3CC4C5[C@H](O)C(C1C35)(C24)c6ccccc6
PCM-0000088	CCOC(=O)C1=CSC(N(C2=CC=NC=C2)[H])=N1	SEW06613	MayBridge	CCOC(=O)c1csc(Nc2ccncc2)n1
PCM-0000089	CC1=CC(C)=C(C2=NN(C(=O)C3=C(C)N=NS3)C=C2)N1[H]	SP01255	MayBridge	Cc1cc(C)c([nH]1)c2ccn(n2)C(=O)c3snnc3C
PCM-0000090	O=S(=O)(N1CCC2(CC1)OCCO2)C1=CC=C(C2=CC=CC=N2)S1	HTS07004	MayBridge	O=S(=O)(N1CCC2(CC1)OCCO2)c3ccc(s3)c4ccccn4
PCM-0000091	COC1=CC=C(N(CC2=CC=CC=N2)[H])C=C1	HTS10575	MayBridge	COc1ccc(NCc2ccccn2)cc1
PCM-0000092	COC1=CC2=CC(OC(=O)C3=CC=C([N+](=O)[O-])C=C3)=NC(C)=C2C=C1OC	RH01123	MayBridge	COc1cc2cc(OC(=O)c3ccc(cc3)[N+](=O)[O-])nc(C)c2cc1OC
PCM-0000093	CC(=O)/C(=C(\N([H])[H])SCC1=CSC(C2=CC=C(Cl)C=C2)=N1)C#N	CD09243	MayBridge	CC(=O)\C(=C(/N)\SCc1csc(n1)c2ccc(Cl)cc2)\C#N
PCM-0000094	CC(C)(C)C(=O)O/N=C(\N([H])[H])COC1=CC=C(C(C)(C)C)C=C1	SPB00832	MayBridge	CC(C)(C)C(=O)O\N=C(/N)\COc1ccc(cc1)C(C)(C)C
PCM-0000095	CC1=C(F)C(Cl)=CC=C1S(=O)(=O)N1CCOCC1	CD10884	MayBridge	Cc1c(F)c(Cl)ccc1S(=O)(=O)N2CCOCC2
PCM-0000096	ClC1=CC=C(SC(=S)N(C2CCCCC2)[H])C=C1	RF00605	MayBridge	Clc1ccc(SC(=S)NC2CCCCC2)cc1
PCM-0000097	FC1=CC=C(CS(=O)(=O)CC2=NOC(C3=CC=NO3)=N2)C=C1	SP00914	MayBridge	Fc1ccc(CS(=O)(=O)Cc2noc(n2)c3oncc3)cc1
PCM-0000098	[O-][N+](=O)C1=CC(C(F)(F)F)=CC([N+](=O)[O-])=C1O/N=C1\CSCC2=CC=CC=C12	CD04220	MayBridge	[O-][N+](=O)c1cc(cc(c1O\N=C\2/CSCc3ccccc23)[N+](=O)[O-])C(F)(F)F
PCM-0000099	FC1=CC=CC(Cl)=C1CSCCN(S(=O)(=O)C1=CC(C(F)(F)F)=CC(C(F)(F)F)=C1)[H]	CD07908	MayBridge	Fc1cccc(Cl)c1CSCCNS(=O)(=O)c2cc(cc(c2)C(F)(F)F)C(F)(F)F
PCM-0000100	CCOC(=O)C1=CN=C(SCC(=O)N(C2=CC=C([N+](=O)[O-])C=C2)[H])N=C1N([H])[H]	HTS02122	MayBridge	CCOC(=O)c1cnc(SCC(=O)Nc2ccc(cc2)[N+](=O)[O-])nc1N
PCM-0000101	OC(=O)C1=CC2=CC=CC=C2OC1=O	BTB01252	MayBridge	OC(=O)C1=Cc2ccccc2OC1=O
PCM-0000102	S(C1=NC2=CC=CC=C2C(=O)N1CC1CC1)[H]	RJF01259	MayBridge	SC1=Nc2ccccc2C(=O)N1CC3CC3
PCM-0000103	ClC1=CC=CC(/N=C2\SC3(CC3)C(=O)N2C2=CC=CC(Cl)=C2)=C1	RDR03607	MayBridge	Clc1cccc(c1)\N=C\2/SC3(CC3)C(=O)N2c4cccc(Cl)c4
PCM-0000104	CN(C)C1=CC=CC2=C1C(N(C(=O)C1=C(Cl)SC(Cl)=C1)[H])=NN2C	HTS06732	MayBridge	CN(C)c1cccc2c1c(NC(=O)c3cc(Cl)sc3Cl)nn2C
PCM-0000105	FC(F)(F)C1=CN=C(N2CCC(N(C3=NC=NC4=C3C(C3=CC=CC=C3)=CS4)[H])CC2)C(Cl)=C1	AW01085	MayBridge	FC(F)(F)c1cnc(N2CCC(CC2)Nc3ncnc4scc(c5ccccc5)c34)c(Cl)c1
PCM-0000106	OC(=O)[C@]1([H])CSCN1C(=O)OCC1C2=CC=CC=C2C2=CC=CC=C12	SB02066	MayBridge	OC(=O)[C@@H]1CSCN1C(=O)OCC2c3ccccc3c4ccccc24
PCM-0000107	CCOC(=O)C1=NOC(CSC2=NN=C(O[H])N2C2=CC=CC=C2C(F)(F)F)=C1	SPB02144	MayBridge	CCOC(=O)c1cc(CSc2nnc(O)n2c3ccccc3C(F)(F)F)on1
PCM-0000108	CC1=NC(C)=C(C2=CN=C(N(S(=O)(=O)C3=CC(C(F)(F)F)=CC(C(F)(F)F)=C3)[H])N=C2)S1	CD09803	MayBridge	Cc1nc(C)c(s1)c2cnc(NS(=O)(=O)c3cc(cc(c3)C(F)(F)F)C(F)(F)F)nc2
PCM-0000109	CC1=CC(/C(=N/OC(=O)C2=C(C)N=NS2)N([H])[H])=NO1	SPB04170	MayBridge	Cc1onc(c1)\C(=N\OC(=O)c2snnc2C)\N
PCM-0000110	CC1=CC(N(S(=O)(=O)C2=CC=C(N(C(=O)C3=C(C)ON=C3C3=CC=CC=C3Cl)[H])C=C2)[H])=NO1	GK03432	MayBridge	Cc1onc(NS(=O)(=O)c2ccc(NC(=O)c3c(C)onc3c4ccccc4Cl)cc2)c1
PCM-0000111	CSC1=CC(C2=CC=C(Cl)C=C2)=NC(C(C)(C)C)=C1	EN00243	MayBridge	CSc1cc(nc(c1)C(C)(C)C)c2ccc(Cl)cc2
PCM-0000112	CC(C)(C)OC(=O)N1CCN(CCN(C(=O)C2=CC=C(Cl)C=C2)[H])CC1	KM08238	MayBridge	CC(C)(C)OC(=O)N1CCN(CCNC(=O)c2ccc(Cl)cc2)CC1
PCM-0000113	CC1=C(C(=O)N(N(C2=C(Cl)C=NC=C2Cl)[H])[H])C(C)=NO1	HTS03080	MayBridge	Cc1onc(C)c1C(=O)NNc2c(Cl)cncc2Cl
PCM-0000114	O(/N=C/N(CC1=CC=CC=C1OC(F)(F)F)[H])[H]	SEW02237	MayBridge	O\N=C\NCc1ccccc1OC(F)(F)F
PCM-0000115	CC(C)C1=CC(O[H])=C(C2=CC=CC=C2)C(=O)N1C1=CC=C(Cl)C=C1	RJC03583	MayBridge	CC(C)C1=CC(=C(C(=O)N1c2ccc(Cl)cc2)c3ccccc3)O
PCM-0000116	CCCCN(C(=O)O/N=C(\N([H])[H])CS(=O)(=O)C(C)(C)C)[H]	KM02275	MayBridge	CCCCNC(=O)O\N=C(/N)\CS(=O)(=O)C(C)(C)C
PCM-0000117	ClC1=CC=C(SC2=NC=CC=C2C(=O)OC2=CC=CC=C2N2CCOCC2)C=C1	HTS06448	MayBridge	Clc1ccc(Sc2ncccc2C(=O)Oc3ccccc3N4CCOCC4)cc1
PCM-0000118	FC1=CC(I)=CC=C1N(CN1C(=O)C2=CC=CC=C2C1=O)[H]	S01584	MayBridge	Fc1cc(I)ccc1NCN2C(=O)c3ccccc3C2=O
PCM-0000119	CC1=C(C(=O)N(C2CCN(CC3=CC=CC=C3)CC2)[H])SC=C1S(=O)(=O)C1=CC=C(Cl)C=C1	HTS03170	MayBridge	Cc1c(scc1S(=O)(=O)c2ccc(Cl)cc2)C(=O)NC3CCN(Cc4ccccc4)CC3
PCM-0000120	ClC1=C(C(=O)N(CC2=CC=CC=C2)C(C#N)C2=CC=C3OCOC3=C2)SC2=CC=CC=C12	BTB00506	MayBridge	Clc1c(sc2ccccc12)C(=O)N(Cc3ccccc3)C(C#N)c4ccc5OCOc5c4
PCM-0000121	CC(=O)OC1=C(C2=CC=CC=C2)SC2=CC=CC=C12	JFD00814	MayBridge	CC(=O)Oc1c(sc2ccccc12)c3ccccc3
PCM-0000122	CC1=NN(CC2=NN=C(SCC3=C(Cl)C=CC=C3Cl)N2C)C(C)=C1[N+](=O)[O-]	KM04225	MayBridge	Cc1nn(Cc2nnc(SCc3c(Cl)cccc3Cl)n2C)c(C)c1[N+](=O)[O-]
PCM-0000123	CSC(=CC(=O)C(C)(C)C)SC	KM02559	MayBridge	CSC(=CC(=O)C(C)(C)C)SC
PCM-0000124	CC1=NC(C2=CC(C3=NC(C4=CC=C(C(F)(F)F)C=C4)=NO3)=NO2)=CS1	SPB04738	MayBridge	Cc1nc(cs1)c2onc(c2)c3onc(n3)c4ccc(cc4)C(F)(F)F
PCM-0000125	ClC1=CC=C(/C=N/N(C2=CC=C(C3=CN=CO3)C=C2)[H])C=C1	SEW01176	MayBridge	Clc1ccc(\C=N\Nc2ccc(cc2)c3ocnc3)cc1
PCM-0000126	COC1=CC(CCC(=O)N(CC(=O)O)[H])=CC(OC)=C1OC	BTB02605	MayBridge	COc1cc(CCC(=O)NCC(=O)O)cc(OC)c1OC
PCM-0000127	CSC(=O)N(C(=O)C1=CC=CC(=O)O1)[H]	SEW01645	MayBridge	CSC(=O)NC(=O)C1=CC=CC(=O)O1
PCM-0000128	CC1=NC(C2=CC=CC=N2)=NC(O[H])=C1CC1CC1	RJF00482	MayBridge	Cc1nc(nc(O)c1CC2CC2)c3ccccn3
PCM-0000129	CC(C)(C)C1=NN([H])C(N(C(=S)N(C(=O)C2=CC=CC=C2)[H])[H])=C1	KM00442	MayBridge	CC(C)(C)c1cc(NC(=S)NC(=O)c2ccccc2)[nH]n1
PCM-0000130	ClC1=CC=C(COC2=CC=CN=C2N(C(=O)N(C2=CC=CC3=CC=CC=C23)[H])[H])C=C1Cl	HTS04540	MayBridge	Clc1ccc(COc2cccnc2NC(=O)Nc3cccc4ccccc34)cc1Cl
PCM-0000131	CC(C)(C)C1=CSC(CS(=O)(=O)C2=CC=CC=N2)=N1	SPB02232	MayBridge	CC(C)(C)c1csc(CS(=O)(=O)c2ccccn2)n1
PCM-0000132	O(/N=C/C1=CC(Br)=CS1)[H]	SEW04231	MayBridge	O\N=C\c1cc(Br)cs1
PCM-0000133	FC(F)(F)C1=C(C(=O)SC2=CC=C(Cl)C=C2)C=NN1C1=CC=CC=C1	GK01525	MayBridge	FC(F)(F)c1c(cnn1c2ccccc2)C(=O)Sc3ccc(Cl)cc3
PCM-0000134	COC1=CC(SCC2=CC=CC=C2)=C(C(=O)O)C=C1OC	JFD00808	MayBridge	COc1cc(SCc2ccccc2)c(cc1OC)C(=O)O
PCM-0000135	N(N(C(=O)C1=CC=CC=C1N1C=CC=C1)[H])([H])[H]	CD02571	MayBridge	NNC(=O)c1ccccc1n2cccc2
PCM-0000136	CC1=CC(C)=C(C(=O)O)C(CC(C)(C)C(=O)O[H])=C1	CD01061	MayBridge	Cc1cc(C)c(C(=O)O)c(CC(C)(C)C(=O)O)c1
PCM-0000137	CN1C(=O)N(C)C2=C(N(CC3=CC=C(Cl)C=C3Cl)C(SC3=CC=CC=C3)=N2)C1=O	HTS09809	MayBridge	CN1C(=O)N(C)c2nc(Sc3ccccc3)n(Cc4ccc(Cl)cc4Cl)c2C1=O
PCM-0000138	FC(F)(F)C1=CC=C(N2CCCCC2)C(N(C(=O)C2=C(Cl)C3=CC=CC=C3S2)[H])=C1	BTB01901	MayBridge	FC(F)(F)c1ccc(N2CCCCC2)c(NC(=O)c3sc4ccccc4c3Cl)c1
PCM-0000139	O(C(CN(CC1=CC2=CC=CC=C2S1)[H])C(F)(F)F)[H]	SCR00713	MayBridge	OC(CNCc1cc2ccccc2s1)C(F)(F)F
PCM-0000140	CSC1=NN=C(C2=CC=C(C(F)(F)F)C=N2)O1	SPB06830	MayBridge	CSc1oc(nn1)c2ccc(cn2)C(F)(F)F
PCM-0000141	[O-][N+](=O)C1=CC=C(C(=O)N(C2=NCCS2)[H])O1	BR00042	MayBridge	[O-][N+](=O)c1oc(cc1)C(=O)NC2=NCCS2
PCM-0000142	OC(=O)CC1=CN([H])C2=CC=CC=C12	RH01882	MayBridge	OC(=O)Cc1c[nH]c2ccccc12
PCM-0000143	[O-][N+](=O)/C=C/C1=CC=C([N+](=O)[O-])C=C1	S11897	MayBridge	[O-][N+](=O)\C=C\c1ccc(cc1)[N+](=O)[O-]
PCM-0000144	CC(C)(C)C1=CC=C(OS(=O)(=O)C2=CC=C(OC3=C(Cl)C=CC=C3[N+](=O)[O-])C=C2)C=C1	BTB02919	MayBridge	CC(C)(C)c1ccc(OS(=O)(=O)c2ccc(Oc3c(Cl)cccc3[N+](=O)[O-])cc2)cc1
PCM-0000145	CC(C)N(C(=O)C1=NOC(C2=CC=CS2)=C1)[H]	SPB04304	MayBridge	CC(C)NC(=O)c1cc(on1)c2cccs2
PCM-0000146	S(C1=CC=C2C(=C1)CC1=CC(S(NC3=CC=CC=C3)(=O)=O)=CC=C12)(NC1=CC=CC=C1)(=O)=O	RJC01778	MayBridge	O=S(=O)(Nc1ccccc1)c2ccc3c(Cc4cc(ccc34)S(=O)(=O)Nc5ccccc5)c2
PCM-0000147	FC1=CC=CC(N(C(=O)C(C2CCCC2)C2=CC=CC=C2)[H])=C1C(=O)N(CC1=CC=CS1)[H]	BTB03746	MayBridge	Fc1cccc(NC(=O)C(C2CCCC2)c3ccccc3)c1C(=O)NCc4cccs4
PCM-0000148	O=C1/C(=C/C2=CN(C3=CC=CC=C3)N=C2C2=CC=CC=C2)CCC2=CC=CC=C12	HTS12173	MayBridge	O=C1\C(=C\c2cn(nc2c3ccccc3)c4ccccc4)\CCc5ccccc15
PCM-0000149	CC(=O)N(C1=CC=CC(N2N=NC(SCC3=CC(Cl)=CC4=C3OCOC4)=N2)=C1)[H]	HTS02155	MayBridge	CC(=O)Nc1cccc(c1)n2nnc(SCc3cc(Cl)cc4COCOc34)n2
PCM-0000150	CC1=CC=C(N(C2=NN=C(S[H])S2)[H])C=C1	S00596	MayBridge	Cc1ccc(Nc2nnc(S)s2)cc1
PCM-0000151	N#CC(=CC1=CSC=C1)C#N	S10996	MayBridge	N#CC(=Cc1ccsc1)C#N
PCM-0000152	CCOC(=O)C1=CC(OC)=CC=C1C#N	BTB03181	MayBridge	CCOC(=O)c1cc(OC)ccc1C#N
PCM-0000153	CN(C)C1=CC=C(/C=C(\C#N)S(=O)(=O)C(C)(C)C)C(F)=C1C#N	SEW01811	MayBridge	CN(C)c1ccc(\C=C(/C#N)\S(=O)(=O)C(C)(C)C)c(F)c1C#N
PCM-0000154	CC(=C)CC1=C(O[H])N(S(=O)(=O)C2=CC=CC=C2)N=C1C	RJF01195	MayBridge	CC(=C)Cc1c(C)nn(c1O)S(=O)(=O)c2ccccc2
PCM-0000155	COC(=O)C1=CC([N+](=O)[O-])=CC=C1N1C=CC=C1	BTB02475	MayBridge	COC(=O)c1cc(ccc1n2cccc2)[N+](=O)[O-]
PCM-0000156	CSC1=NN=C(SC2=CC(=O)CC(C3=CC=CC=C3)C2)S1	CD11507	MayBridge	CSc1nnc(SC2=CC(=O)CC(C2)c3ccccc3)s1
PCM-0000157	CSC1=C(C(=O)C)C(C)=C(C(=S)N([H])[H])S1	KM04561	MayBridge	CSc1sc(C(=S)N)c(C)c1C(=O)C
PCM-0000158	CC(C)(C)C1=CC=C(C2=NC(O[H])=C(CC(=O)O)S2)C=C1	HAN00458	MayBridge	CC(C)(C)c1ccc(cc1)c2nc(O)c(CC(=O)O)s2
PCM-0000159	COC1=CC=C(/C=N/N(C(=S)N(C2CC(C)CC(C)(C)C2)[H])[H])C=C1OCC1=CC=CC=C1	PD00820	MayBridge	COc1ccc(\C=N\NC(=S)NC2CC(C)CC(C)(C)C2)cc1OCc3ccccc3
PCM-0000160	OC(=O)C1=CC=CC=C1N(C(=O)N(C1=CC=C(C(F)(F)F)C=C1)[H])[H]	PD00364	MayBridge	OC(=O)c1ccccc1NC(=O)Nc2ccc(cc2)C(F)(F)F
PCM-0000161	CC1=CC(O[H])=NC(C2=CC=CS2)=N1	RF01046	MayBridge	Cc1cc(O)nc(n1)c2cccs2
PCM-0000162	CC1=C(C)C(C)=C(CN2CCCC2)C(C)=C1C	CD00220	MayBridge	Cc1c(C)c(C)c(CN2CCCC2)c(C)c1C
PCM-0000163	CCOC(=O)C1=C(N([H])[H])C2=C(C3=CC=CN=C3)C3=C(N=C2O1)C1=CC=CC=C1CC3	HTS12446	MayBridge	CCOC(=O)c1oc2nc3c(CCc4ccccc34)c(c5cccnc5)c2c1N
PCM-0000164	N(C(=N\OC(=O)C1=C(F)C=CC=C1F)/C=C/C1=CC(C(F)(F)F)=CC(C(F)(F)F)=C1)([H])[H]	CD04782	MayBridge	N\C(=N/OC(=O)c1c(F)cccc1F)\C=C\c2cc(cc(c2)C(F)(F)F)C(F)(F)F
PCM-0000165	CC12N([H])C(=O)CN1CCC1=CC=CC=C21	RJC04046	MayBridge	CC12NC(=O)CN1CCc3ccccc23
PCM-0000166	CC1=NN(C)C(Cl)=C1S(=O)(=O)N(C1=CC=C(OC2=CC=C(F)C=C2)C=C1)[H]	HTS00102	MayBridge	Cc1nn(C)c(Cl)c1S(=O)(=O)Nc2ccc(Oc3ccc(F)cc3)cc2
PCM-0000167	CN1N=C2C(=C(C)OC3=CC=CC=C23)C1=O	S12307	MayBridge	CN1N=C2C(=C(C)Oc3ccccc23)C1=O
PCM-0000168	C1=CC=C(C2=CC=CC(C3=CC=CC=C3)=C2)C=C1	BTB10963	MayBridge	c1ccc(cc1)c2cccc(c2)c3ccccc3
PCM-0000169	COC(=O)CN1N=NN=C1C1=CC=C(Cl)C=C1	RJC02395	MayBridge	COC(=O)Cn1nnnc1c2ccc(Cl)cc2
PCM-0000170	CSC1=C(C2=NN(S(=O)(=O)C3=CC=C(Cl)C=C3)C=C2)C(C)=C(C#N)S1	KM03666	MayBridge	CSc1sc(C#N)c(C)c1c2ccn(n2)S(=O)(=O)c3ccc(Cl)cc3
PCM-0000171	CC1=NC(CO/N=C(/N([H])[H])C2=CC=C(C(F)(F)F)C=C2)=CS1	CD12023	MayBridge	Cc1nc(CO\N=C(\N)/c2ccc(cc2)C(F)(F)F)cs1
PCM-0000172	FC(F)(F)C1=CC=C(S(=O)(=O)/C(=C/N(C2=CC=C3OCCOC3=C2)[H])C#N)N=C1	KM05178	MayBridge	FC(F)(F)c1ccc(nc1)S(=O)(=O)\C(=C\Nc2ccc3OCCOc3c2)\C#N
PCM-0000173	CS/C(=N\C#N)N1CCN(C2=CC=C([N+](=O)[O-])C=N2)CC1	CD10028	MayBridge	CS\C(=N/C#N)\N1CCN(CC1)c2ccc(cn2)[N+](=O)[O-]
PCM-0000174	O=C1CS/C(=N/N=C/C2=CC=NN2[H])N1[H]	RF05360	MayBridge	O=C1CS\C(=N\N=C\c2ccn[nH]2)\N1
PCM-0000175	COC1=CC(Cl)=C(N(C(=O)C)[H])C(Cl)=C1	SEW03939	MayBridge	COc1cc(Cl)c(NC(=O)C)c(Cl)c1
PCM-0000176	CC1=NN2C(=NN=C2)C(OCC2=NN=C(C3=CC=C4C=CC=CC4=C3)O2)=C1	HTS08814	MayBridge	Cc1cc(OCc2oc(nn2)c3ccc4ccccc4c3)c5nncn5n1
PCM-0000177	CS/C(=N\C#N)N(CC1=C(N([H])[H])C=CC=C1F)[H]	CD10870	MayBridge	CS\C(=N/C#N)\NCc1c(N)cccc1F
PCM-0000178	CC(=O)N(C1=CC=CC(OCCCN(S(=O)(=O)C2=CN(C)C(C)=N2)[H])=C1)[H]	HTS02713	MayBridge	CC(=O)Nc1cccc(OCCCNS(=O)(=O)c2cn(C)c(C)n2)c1
PCM-0000179	CCOC(=O)N(/N=C/C1=C(C)C2=CC=CC=C2S1)[H]	MWP00795	MayBridge	CCOC(=O)N\N=C\c1sc2ccccc2c1C
PCM-0000180	FC(F)(F)C1=CC(SC2=CC(C(F)(F)F)=NC3=CC=CC=C23)=C2C=CC=CC2=N1	KM10483	MayBridge	FC(F)(F)c1cc(Sc2cc(nc3ccccc23)C(F)(F)F)c4ccccc4n1
PCM-0000181	CN1C2CCC1CC(N(C(=O)CSCC1=CC=C(Cl)C=C1Cl)[H])C2	BTB14828	MayBridge	CN1C2CCC1CC(C2)NC(=O)CSCc3ccc(Cl)cc3Cl
PCM-0000182	N(N1C=NC2=C(C3=C(S2)CCC3)/C1=N/[H])([H])[H]	HTS09997	MayBridge	NN1C=Nc2sc3CCCc3c2C1=N
PCM-0000183	C(SCC1=NN=NN1[H])C1=NN=NN1[H]	CD11605	MayBridge	C(SCc1nnn[nH]1)c2nnn[nH]2
PCM-0000184	ClC1=CC=C(C2=NN=C(N3CCOCC3)O2)C=C1	RJF02161	MayBridge	Clc1ccc(cc1)c2oc(nn2)N3CCOCC3
PCM-0000185	CSC1=NC=NC2=C1N=CN2[H]	JFD01558	MayBridge	CSc1ncnc2[nH]cnc12
PCM-0000186	FC1=CC(N2C(=O)C=CC2=O)=C(F)C=C1Br	HAN00116	MayBridge	Fc1cc(N2C(=O)C=CC2=O)c(F)cc1Br
PCM-0000187	N#CC(CC1=CC=CC=C1)SC1=CC=CC=C1	NRB01568	MayBridge	N#CC(Cc1ccccc1)Sc2ccccc2
PCM-0000188	CN1C2=C(C(C)=C(C)S2)C(=O)/C(=C\N(C2=NC=CC=N2)[H])S1(=O)=O	KM04447	MayBridge	CN1c2sc(C)c(C)c2C(=O)\C(=C/Nc3ncccn3)\S1(=O)=O
PCM-0000189	O=C1CCC2=CC(C3=CSC4=NCCN34)=CC=C2N1[H]	BTB09263	MayBridge	O=C1CCc2cc(ccc2N1)C3=CSC4=NCCN34
PCM-0000190	ClC1=CN=CC(OC2=CC=C(N3C=CC=C3)C=N2)=C1	BTB07816	MayBridge	Clc1cncc(Oc2ccc(cn2)n3cccc3)c1
PCM-0000191	CC(C)(C)C1=NC(C2=CC=C(C(F)(F)F)C=N2)=NO1	SPB05634	MayBridge	CC(C)(C)c1onc(n1)c2ccc(cn2)C(F)(F)F
PCM-0000192	COC1=C(C)C=NC(CO[H])=C1C	KM07183	MayBridge	COc1c(C)cnc(CO)c1C
PCM-0000193	ClC1=CC(/C=C(\C#N)S(=O)(=O)C2=CC=CC=C2)=C(Cl)S1	SEW02050	MayBridge	Clc1cc(\C=C(/C#N)\S(=O)(=O)c2ccccc2)c(Cl)s1
PCM-0000194	O=C1N(C2=CC=CC=C2)C(=S)N([H])C2=CC=CC=C12	S00203	MayBridge	O=C1N(C(=S)Nc2ccccc12)c3ccccc3
PCM-0000195	COC(=O)CC1=CC=C2OC3=CC=CC=C3C(=O)C2=C1	NRB04873	MayBridge	COC(=O)Cc1ccc2Oc3ccccc3C(=O)c2c1
PCM-0000196	[O-][N+](=O)C1=CC=CC(C(=O)N2CCN(C3=NC=CC=N3)CC2)=C1	BTB14504	MayBridge	[O-][N+](=O)c1cccc(c1)C(=O)N2CCN(CC2)c3ncccn3
PCM-0000197	CC1=CSC2=C1C(C)=C(C1=CC=NC(SCC(=O)N(C3=CC=C(Cl)C=C3Cl)[H])=N1)S2	KM04328	MayBridge	Cc1csc2sc(c(C)c12)c3ccnc(SCC(=O)Nc4ccc(Cl)cc4Cl)n3
PCM-0000198	[O-][N+](=O)C1=CC(C(F)(F)F)=CC=C1OC1=CC=C(Cl)C=C1C1CCCCC1	BTB07144	MayBridge	[O-][N+](=O)c1cc(ccc1Oc2ccc(Cl)cc2C3CCCCC3)C(F)(F)F
PCM-0000199	FC(F)(F)C1=CC=CC(C2=CC=NC3=C(C#N)C=NN23)=C1	SEW04841	MayBridge	FC(F)(F)c1cccc(c1)c2ccnc3c(cnn23)C#N
PCM-0000200	COC1=CC=CC(CC2=NN=C(C3=CC4=NSN=C4C=C3)O2)=C1	HTS11122	MayBridge	COc1cccc(Cc2oc(nn2)c3ccc4nsnc4c3)c1
PCM-0000201	FC(F)(F)C1=CC=C(N2CCC3=CC=CC=C3C2)C(N(S(=O)(=O)C2=CC=CC3=NON=C23)[H])=C1	HTS01790	MayBridge	FC(F)(F)c1ccc(N2CCc3ccccc3C2)c(NS(=O)(=O)c4cccc5nonc45)c1
PCM-0000202	CC1=C(C(=O)N(CCN(C2=CC=C(C(F)(F)F)C=C2[N+](=O)[O-])[H])[H])C(C2=CC=CC=C2Cl)=NO1	RH01918	MayBridge	Cc1onc(c2ccccc2Cl)c1C(=O)NCCNc3ccc(cc3[N+](=O)[O-])C(F)(F)F
PCM-0000203	N#CCCN1CCCN(CCC#N)CCN(CCC#N)CCCN(CCC#N)CC1	JFD02931	MayBridge	N#CCCN1CCCN(CCC#N)CCN(CCC#N)CCCN(CCC#N)CC1
PCM-0000204	O(C1(C2=CC=CC=C2)C(=O)N([H])C2=CC=CC=C12)[H]	RH01632	MayBridge	OC1(C(=O)Nc2ccccc12)c3ccccc3
PCM-0000205	CN1N=CC(C(=O)N(C(=O)N(C2=CC=C(F)C=C2)[H])[H])=C1[N+](=O)[O-]	KM03145	MayBridge	Cn1ncc(C(=O)NC(=O)Nc2ccc(F)cc2)c1[N+](=O)[O-]
PCM-0000206	CCOC(=O)C1=CC=C(N(C(=O)COC2=C(F)C(F)=C(F)C(F)=C2F)[H])C=C1	BTB14129	MayBridge	CCOC(=O)c1ccc(NC(=O)COc2c(F)c(F)c(F)c(F)c2F)cc1
PCM-0000207	CC1=CC(C)=C2C(=O)N([H])C=NC2=N1	AC27191	MayBridge	Cc1cc(C)c2C(=O)NC=Nc2n1
PCM-0000208	N(C1=CC=C(N2C=NC=N2)C=C1)([H])[H]	CC18614	MayBridge	Nc1ccc(cc1)n2cncn2
PCM-0000209	[O-][N+](=O)C1=CC=C(CC(=O)N(C2=CC(C(F)(F)F)=CC=C2Cl)[H])C=C1	RF00482	MayBridge	[O-][N+](=O)c1ccc(CC(=O)Nc2cc(ccc2Cl)C(F)(F)F)cc1
PCM-0000210	CCOC(=O)C1=CC=C(N(C(=O)CCCN2CCN(CC3=CC=CC=C3)CC2)[H])C=C1	RJC03050	MayBridge	CCOC(=O)c1ccc(NC(=O)CCCN2CCN(Cc3ccccc3)CC2)cc1
PCM-0000211	N(C1=NC=NC2=C1N=CN2CCN(CC1=CC=CO1)[H])([H])[H]	HTS11211	MayBridge	Nc1ncnc2c1ncn2CCNCc3occc3
PCM-0000212	FC1=CC=C(C2=CSC(N(C(=O)C3=CC=CS3)[H])=N2)C=C1F	HTS06922	MayBridge	Fc1ccc(cc1F)c2csc(NC(=O)c3cccs3)n2
PCM-0000213	CCSC1=NC=CC(C(F)(F)F)=C1C(=O)N(CC1=CC=C(Cl)C=C1Cl)[H]	RF05077	MayBridge	CCSc1nccc(c1C(=O)NCc2ccc(Cl)cc2Cl)C(F)(F)F
PCM-0000214	CC1=CC=C(C)C2=C(OCC(=O)N(C3CCCCC3)C3=CC=CC=C3)C=CN=C12	HTS00869	MayBridge	Cc1ccc(C)c2c(OCC(=O)N(C3CCCCC3)c4ccccc4)ccnc12
PCM-0000215	CC(C)(C)C(=O)N(C1=CC=C(S(=O)(=O)N([H])[H])C=C1)[H]	RDR02322	MayBridge	CC(C)(C)C(=O)Nc1ccc(cc1)S(=O)(=O)N
PCM-0000216	CC1CC(=O)N([H])C2=CC=CC=C2N1C(=O)CN1CCN(C2=CC=CC=N2)CC1	HTS09720	MayBridge	CC1CC(=O)Nc2ccccc2N1C(=O)CN3CCN(CC3)c4ccccn4
PCM-0000217	CN1C2CCC1CC(N(S(=O)(=O)C1=CC=CC(C(F)(F)F)=C1)[H])C2	BTB14571	MayBridge	CN1C2CCC1CC(C2)NS(=O)(=O)c3cccc(c3)C(F)(F)F
PCM-0000218	O=S(=O)(N(C1=CC=C2N([H])C=CC2=C1)[H])C1=CC=CS1	HTS08921	MayBridge	O=S(=O)(Nc1ccc2[nH]ccc2c1)c3cccs3
PCM-0000219	CCOC(=O)C1CCN(S(=O)(=O)C2=CC=C3C=CC=CC3=C2)CC1	HTS07102	MayBridge	CCOC(=O)C1CCN(CC1)S(=O)(=O)c2ccc3ccccc3c2
PCM-0000220	N#C/C(=C\C1=CC=C2OCOC2=C1)C1=CC=CS1	PD00270	MayBridge	N#C\C(=C/c1ccc2OCOc2c1)\c3cccs3
PCM-0000221	FC1=CC2=C(OCOC2)C(C(=O)N(CC2=NC3=CC=CC=C3S2)[H])=C1	SCR00554	MayBridge	Fc1cc2COCOc2c(c1)C(=O)NCc3nc4ccccc4s3
PCM-0000222	FC1=CC=CC(Cl)=C1CSC1=CC=CC=C1N(S(=O)(=O)C1=CC=CS1)[H]	HTS02196	MayBridge	Fc1cccc(Cl)c1CSc2ccccc2NS(=O)(=O)c3cccs3
PCM-0000223	CCOC(=O)N(C(=O)/C(=C/C1=CC=C(N(C)C)C=C1)C#N)[H]	CD02205	MayBridge	CCOC(=O)NC(=O)\C(=C\c1ccc(cc1)N(C)C)\C#N
PCM-0000224	CC1=CC(C)=NC(N(/C=C(\C#N)C(=O)C2=C(C)OC=C2)[H])=N1	KM06525	MayBridge	Cc1cc(C)nc(N\C=C(/C#N)\C(=O)c2ccoc2C)n1
PCM-0000225	N(C(=O)C1=CC=C(OC2=CC(Cl)=CC(Cl)=C2)C([N+](=O)[O-])=C1)([H])[H]	SPB01189	MayBridge	NC(=O)c1ccc(Oc2cc(Cl)cc(Cl)c2)c(c1)[N+](=O)[O-]
PCM-0000226	CN1N=C(C2=CC=CC=C2)C=C1N(C(=O)CN1C(=O)C2=CC=CC=C2S1(=O)=O)[H]	HTS09650	MayBridge	Cn1nc(cc1NC(=O)CN2C(=O)c3ccccc3S2(=O)=O)c4ccccc4
PCM-0000227	ClC1=CC=C2C(OCC(=O)N(N(C(=O)C3=CC=CC4=CC=CC=C34)[H])[H])=NC=NC2=C1	HTS07341	MayBridge	Clc1ccc2c(OCC(=O)NNC(=O)c3cccc4ccccc34)ncnc2c1
PCM-0000228	O=S(=O)(N(CCSCC1=CC=CO1)[H])C1=CC=CC2=NON=C12	KM10346	MayBridge	O=S(=O)(NCCSCc1occc1)c2cccc3nonc23
PCM-0000229	O(C1CC2CCC1N(CC1=CC=CC=C1)C2=O)[H]	BTBG00038	MayBridge	OC1CC2CCC1N(Cc3ccccc3)C2=O
PCM-0000230	CN1N=C(CC#N)C(C#N)=C1N([H])[H]	BTB02279	MayBridge	Cn1nc(CC#N)c(C#N)c1N
PCM-0000231	C1=CN=CC(C2=NN([H])C(C3=CC=CN=C3)=N2)=C1	NRB02384	MayBridge	c1cncc(c1)c2n[nH]c(n2)c3cccnc3
PCM-0000232	ClC1=CC=C(OCC2=NC3=CC=CC=C3N2CC2=CC=CC=C2Cl)C(Cl)=C1	HTS09825	MayBridge	Clc1ccc(OCc2nc3ccccc3n2Cc4ccccc4Cl)c(Cl)c1
PCM-0000233	C1([C@@](C(O)=O)(C)[H])=CC2=C(C=C(OC)C=C2)C=C1	SB01071	MayBridge	COc1ccc2cc(ccc2c1)[C@H](C)C(=O)O
PCM-0000234	C1CCN(N(C2=NC=NC3=C2SC=C3)[H])CC1	GK03292	MayBridge	C1CCN(CC1)Nc2ncnc3ccsc23
PCM-0000235	O=C1N([H])CCCCC1N1CCS(=O)(=O)CC1	DFP00072	MayBridge	O=C1NCCCCC1N2CCS(=O)(=O)CC2
PCM-0000236	ClC1=CC=C(CS(=O)(=O)N2CCCCCC2)C=C1	SCR00423	MayBridge	Clc1ccc(CS(=O)(=O)N2CCCCCC2)cc1
PCM-0000237	CCOC(=O)C1=C(C)N=C(C2=C(COC3=CC=C(Cl)C=C3)C=CS2)S1	SEW01710	MayBridge	CCOC(=O)c1sc(nc1C)c2sccc2COc3ccc(Cl)cc3
PCM-0000238	CC1=CC=CC2=C1OC(=O)C(N=NC1=CC=CC=C1)=C2O[H]	JFD02617	MayBridge	Cc1cccc2C(=C(N=Nc3ccccc3)C(=O)Oc12)O
PCM-0000239	CC(C)(C)C1=NN(CC2=CC=CC=C2)C(C(=O)N(C2=CC=C(OC3=C(Cl)C=CC=C3Cl)N=C2)[H])=C1	HTS09450	MayBridge	CC(C)(C)c1cc(C(=O)Nc2ccc(Oc3c(Cl)cccc3Cl)nc2)n(Cc4ccccc4)n1
PCM-0000240	CSC1=NC(N([H])[H])=NC(C2CC2)=N1	RF02696	MayBridge	CSc1nc(N)nc(n1)C2CC2
PCM-0000241	CC1=C(C(=O)/C(=C/C2=CC=CC=C2)C#N)C=C(C2=CC=C(Cl)C=C2)O1	SP00172	MayBridge	Cc1oc(cc1C(=O)\C(=C\c2ccccc2)\C#N)c3ccc(Cl)cc3
PCM-0000242	CC(=O)C1=C(C)C=C(N(C(C)(C)C)[H])N=C1N(C(C)(C)C)[H]	RJC00594	MayBridge	CC(=O)c1c(C)cc(NC(C)(C)C)nc1NC(C)(C)C
PCM-0000243	CN1CCC2=CC=CC=C2C1CC1=CC=CC=C1N(C(=O)C1=C(C)ON=C1C1=CC=CC=C1Cl)[H]	BTB01767	MayBridge	CN1CCc2ccccc2C1Cc3ccccc3NC(=O)c4c(C)onc4c5ccccc5Cl
PCM-0000244	N(C1=NC(N2CCCC2)=NC=C1S(=O)(=O)C1=CC=C(Cl)C=C1)([H])[H]	KM00693	MayBridge	Nc1nc(ncc1S(=O)(=O)c2ccc(Cl)cc2)N3CCCC3
PCM-0000245	CC1=CC=C(OC2=NC=CC=C2N(C(=O)C2=CC=C3OCCCOC3=C2)[H])C2=C1CCC2	HTS09502	MayBridge	Cc1ccc(Oc2ncccc2NC(=O)c3ccc4OCCCOc4c3)c5CCCc15
PCM-0000246	FC1=CC=C(C(=NOC(=O)C(Cl)(Cl)Cl)C2=CC=C(F)C=C2)C=C1	BTB07207	MayBridge	Fc1ccc(cc1)C(=NOC(=O)C(Cl)(Cl)Cl)c2ccc(F)cc2
PCM-0000247	CS/C(=N\C#N)N(C1=CC=C(C(C)C)C=C1)[H]	SEW00050	MayBridge	CS\C(=N/C#N)\Nc1ccc(cc1)C(C)C
PCM-0000248	CC1=C(C(=O)N(N(C(=O)CSC2=CC=CC=C2[N+](=O)[O-])[H])[H])C(C2=CC=CC=C2Cl)=NO1	DSHS00864	MayBridge	Cc1onc(c2ccccc2Cl)c1C(=O)NNC(=O)CSc3ccccc3[N+](=O)[O-]
PCM-0000249	CCOC1=CC=C(/N=C/C2=CC=C(OC)C=C2)C=C1	S04673	MayBridge	CCOc1ccc(cc1)\N=C\c2ccc(OC)cc2
PCM-0000250	O=C(N(C1=CC=CC=C1C(=O)N(C1=NN=CS1)[H])[H])C1=CC=CC=C1	DP00704	MayBridge	O=C(Nc1ccccc1C(=O)Nc2nncs2)c3ccccc3
PCM-0000251	COC1=C(Cl)SC=C1N(C(=O)N1CC(C)OC(C)C1)[H]	KM00615	MayBridge	COc1c(Cl)scc1NC(=O)N2CC(C)OC(C)C2
PCM-0000252	CCOC(=O)C1=CC(C2=NC(C3=CC=CC=C3)=CS2)=C(C)N=C1C(F)(F)F	AW00765	MayBridge	CCOC(=O)c1cc(c(C)nc1C(F)(F)F)c2nc(cs2)c3ccccc3
PCM-0000253	CCOC1=CC=C(Br)C=C1/C=C1\SC(=S)N(CCC2=CC=C(OC)C(OC)=C2)C1=O	S02319	MayBridge	CCOc1ccc(Br)cc1\C=C\2/SC(=S)N(CCc3ccc(OC)c(OC)c3)C2=O
PCM-0000254	CC1=C(N(C(=O)N(CC2CCN(S(=O)(=O)C3=CC=CC=C3)CC2)[H])[H])C(C)=NO1	HTS02367	MayBridge	Cc1onc(C)c1NC(=O)NCC2CCN(CC2)S(=O)(=O)c3ccccc3
PCM-0000255	FC(F)(F)C1=CC=C2N(CCC3=CC=CC=C3)C(=S)N([H])C2=C1	RDR02789	MayBridge	FC(F)(F)c1ccc2N(CCc3ccccc3)C(=S)Nc2c1
PCM-0000256	CCCN(C1=C(N([H])[H])C(=O)C1=O)[H]	RDP00243	MayBridge	CCCNC1=C(N)C(=O)C1=O
PCM-0000257	FC1=CC=C2SCC/C(=N\N(C(=S)N(CC3CCCO3)[H])[H])C2=C1	SEW05301	MayBridge	Fc1ccc2SCC\C(=N/NC(=S)NCC3CCCO3)\c2c1
PCM-0000258	CC(=O)C1=CN(C2=CC=CC=C2)C=C(C(=O)C)C1C1=CC=CC=C1	JFD00211	MayBridge	CC(=O)C1=CN(C=C(C1c2ccccc2)C(=O)C)c3ccccc3
PCM-0000259	O(C1=C(Cl)C=C(Cl)C=C1/C=N/CCCC1C=NN([H])C1=O)[H]	CD02880	MayBridge	Oc1c(Cl)cc(Cl)cc1\C=N\CCCC2C=NNC2=O
PCM-0000260	CCOC(=O)CN1C(=O)/C(=C\C2=CC=C(OC)C=C2)N=C1C1=CC=CC=C1	HTS13078	MayBridge	CCOC(=O)CN1C(=O)\C(=C/c2ccc(OC)cc2)\N=C1c3ccccc3
PCM-0000261	CC(=O)OC12CCC(=O)C=C1CCC1C3CCC(=O)C3(C)CCC21	NRB03667	MayBridge	CC(=O)OC12CCC(=O)C=C1CCC3C4CCC(=O)C4(C)CCC23
PCM-0000262	CCOC(=O)N(N(C1(C#N)CCSC1)[H])[H]	CD11152	MayBridge	CCOC(=O)NNC1(CCSC1)C#N
PCM-0000263	OC(=O)C1=C(C2=CC=CC=C2)N(C2=CC=CC=C2OC2=CC=C(Cl)C=C2Cl)N=N1	CD08446	MayBridge	OC(=O)c1nnn(c2ccccc2Oc3ccc(Cl)cc3Cl)c1c4ccccc4
PCM-0000264	N(S(=O)(=O)C1=CC2=C(C3=C([N+](=O)[O-])C=C(S(=O)(=O)N([H])[H])C=C3C2=C(C#N)C#N)C([N+](=O)[O-])=C1)([H])[H]	RJC00408	MayBridge	NS(=O)(=O)c1cc2C(=C(C#N)C#N)c3cc(cc(c3c2c(c1)[N+](=O)[O-])[N+](=O)[O-])S(=O)(=O)N
PCM-0000265	CSC1=NN(C2=CC=CC=C2)C=C1C(=O)N(C1=CC=CC=C1)[H]	KM08834	MayBridge	CSc1nn(cc1C(=O)Nc2ccccc2)c3ccccc3
PCM-0000266	CCOC(=O)N(C(N(CC1=CC=CN=C1)[H])(C(F)(F)F)C(F)(F)F)[H]	RJC02599	MayBridge	CCOC(=O)NC(NCc1cccnc1)(C(F)(F)F)C(F)(F)F
PCM-0000267	CC(C)C1=CC=C(N2N=C(C(=O)N(/N=C/C(C)(C)C)[H])C=C2C)C=C1	SPB00627	MayBridge	CC(C)c1ccc(cc1)n2nc(cc2C)C(=O)N\N=C\C(C)(C)C
PCM-0000268	FC(F)(F)OC1=CC=C2N([H])C(C(=O)N(/N=C/C3=CC=C(Cl)C=C3)[H])=CC2=C1	KM09319	MayBridge	FC(F)(F)Oc1ccc2[nH]c(cc2c1)C(=O)N\N=C\c3ccc(Cl)cc3
PCM-0000269	O=C1CC(C2=COC3=CC=CC=C3C2=O)SC2=CC=CC=C2N1[H]	RJC00309	MayBridge	O=C1CC(Sc2ccccc2N1)C3=COc4ccccc4C3=O
PCM-0000270	CC1=C(S(=O)(=O)N2CCN(C3C4=CC=CC=C4C4=CC=CC=C34)CC2)C(C)=NO1	HTS08271	MayBridge	Cc1onc(C)c1S(=O)(=O)N2CCN(CC2)C3c4ccccc4c5ccccc35
PCM-0000271	CC1=C(C(=O)N(/N=C/C2=C(Cl)C=CC=C2Cl)[H])N([H])C=N1	SPB01617	MayBridge	Cc1nc[nH]c1C(=O)N\N=C\c2c(Cl)cccc2Cl
PCM-0000272	COC1=CC=CC=C1C1=NC(C)=C(C(=O)C)C(S[H])=N1	SPB05339	MayBridge	COc1ccccc1c2nc(C)c(C(=O)C)c(S)n2
PCM-0000273	OC(=O)COCC(=O)N(CCN1CCN([H])C1=O)[H]	HTS02474	MayBridge	OC(=O)COCC(=O)NCCN1CCNC1=O
PCM-0000274	FC1=CC(CN(C(=O)C2=CC3=NON=C3C=C2)[H])=C2OCOCC2=C1	HTS03230	MayBridge	Fc1cc(CNC(=O)c2ccc3nonc3c2)c4OCOCc4c1
PCM-0000275	N(C(=O)CN1C(=O)/C(=C\C2=CC=CO2)N=C1C1=CC=CC=C1)([H])[H]	HTS13077	MayBridge	NC(=O)CN1C(=O)\C(=C/c2occc2)\N=C1c3ccccc3
PCM-0000276	CC(=O)N1CCC2=CC=C(N(C(=O)C3=C(C)ON=C3C3=C(Cl)C=CC=C3Cl)[H])C=C12	RH00455	MayBridge	CC(=O)N1CCc2ccc(NC(=O)c3c(C)onc3c4c(Cl)cccc4Cl)cc12
PCM-0000277	O=C(N1CCCCC1C1=CC=CC=N1)C1=CC=CS1	HTS08903	MayBridge	O=C(N1CCCCC1c2ccccn2)c3cccs3
PCM-0000278	O=C(CSCCSCC(=O)N(C1=CC=CC=C1C#N)[H])N(C1=CC=CC=C1C#N)[H]	NRB00263	MayBridge	O=C(CSCCSCC(=O)Nc1ccccc1C#N)Nc2ccccc2C#N
PCM-0000279	CC1=NC(C2=CC(C#N)=C(SC3=CC=CC=C3)N=C2C)=CS1	BTB09218	MayBridge	Cc1nc(cs1)c2cc(C#N)c(Sc3ccccc3)nc2C
PCM-0000280	COC1=CC=C(C2=CSC(C3=C(N([H])[H])ON=C3C)=N2)C=C1	SPB05463	MayBridge	COc1ccc(cc1)c2csc(n2)c3c(N)onc3C
PCM-0000281	FC1=CC=C(N(C(=O)N(C2CCN(CC3=C(F)C=CC=C3Cl)CC2)[H])[H])C=C1	HTS02216	MayBridge	Fc1ccc(NC(=O)NC2CCN(Cc3c(F)cccc3Cl)CC2)cc1
PCM-0000282	OC(=O)C1=CC=C2C=CC=CC2=C1Br	JFD03900	MayBridge	OC(=O)c1ccc2ccccc2c1Br
PCM-0000283	S(NC1=NC(CC(=O)OCC)=CS1)(=O)(=O)C1=CC=CC=C1	HTS08090	MayBridge	CCOC(=O)Cc1csc(NS(=O)(=O)c2ccccc2)n1
PCM-0000284	S(C1=CC=C(Cl)S1)(N1CCN(CC2=CC=CC=C2)CC1)(=O)=O	KM09914	MayBridge	Clc1ccc(s1)S(=O)(=O)N2CCN(Cc3ccccc3)CC2
PCM-0000285	ClC1=CC=C(C(=O)OC2CN3CCC2CC3)C=C1	BTB14606	MayBridge	Clc1ccc(cc1)C(=O)OC2CN3CCC2CC3
PCM-0000286	O(C1=CC(=O)OC2=C1C(=O)N(C1=CC=CC=C1)C(C1=CC=CC=C1)=C2)[H]	NRB01625	MayBridge	OC1=CC(=O)OC2=C1C(=O)N(C(=C2)c3ccccc3)c4ccccc4
PCM-0000287	O(N(C(=O)CC1SC2=CC=CC=C2N([H])C1=O)[H])[H]	KM04276	MayBridge	ONC(=O)CC1Sc2ccccc2NC1=O
PCM-0000288	CCCCCN1C(O[H])=NN=C1SCC1=NC=C(C(F)(F)F)C=C1Cl	SPB06213	MayBridge	CCCCCn1c(O)nnc1SCc2ncc(cc2Cl)C(F)(F)F
PCM-0000289	FC(F)(F)C1=CC=C(SC(=O)CCN2C(=O)OC3=CC=CC=C23)C=C1	SPB02722	MayBridge	FC(F)(F)c1ccc(SC(=O)CCN2C(=O)Oc3ccccc23)cc1
PCM-0000290	CCN1N=C(C)C=C1C(=O)N(N(C(=S)N(C)[H])[H])[H]	SPB02530	MayBridge	CCn1nc(C)cc1C(=O)NNC(=S)NC
PCM-0000291	CN(C)/C=N/C1=C(C2=CC=CC=C2)C(=O)C2=CC=CC=C12	CD09185	MayBridge	CN(C)\C=N\C1=C(C(=O)c2ccccc12)c3ccccc3
PCM-0000292	CN(C)C(=O)OC1=CC(=O)N(C)C2=CC=CC=C12	NRB04777	MayBridge	CN(C)C(=O)OC1=CC(=O)N(C)c2ccccc12
PCM-0000293	CN(C)/C=C1/N=C(SCC#C)N([H])C1=O	S10198	MayBridge	CN(C)\C=C/1\N=C(NC1=O)SCC#C
PCM-0000294	FC1=CC=C(N(C(=O)CS(=O)(=O)C2=CC=C(Cl)C=C2)[H])C(F)=C1F	BTB08459	MayBridge	Fc1ccc(NC(=O)CS(=O)(=O)c2ccc(Cl)cc2)c(F)c1F
PCM-0000295	[O-][N+](=O)C1=CC=C(C2=CSC(CSC3=NN=C(SCC4CC4)S3)=N2)C=C1	SPB02865	MayBridge	[O-][N+](=O)c1ccc(cc1)c2csc(CSc3nnc(SCC4CC4)s3)n2
PCM-0000296	CC(C1=CC=CC=C1)N1C(O[H])=NN=C1SCC1=CC(=O)OC2=CC(O[H])=CC=C12	HTS08002	MayBridge	CC(c1ccccc1)n2c(O)nnc2SCC3=CC(=O)Oc4cc(O)ccc34
PCM-0000297	CC1=CC=C2C=CC=C(I)C2=N1	BTB12804	MayBridge	Cc1ccc2cccc(I)c2n1
PCM-0000298	CC(C)S(=O)(=O)C1=CSC(C(=O)OCC(=O)C2=CC=CC=C2)=C1N([H])[H]	KM02158	MayBridge	CC(C)S(=O)(=O)c1csc(C(=O)OCC(=O)c2ccccc2)c1N
PCM-0000299	CC(=O)C1=CC=C(C(F)(F)F)C=C1[N+](=O)[O-]	SEW03261	MayBridge	CC(=O)c1ccc(cc1[N+](=O)[O-])C(F)(F)F
PCM-0000300	FC(F)(F)C1=CC=CC(C(=O)/C(=C/N(C2=CC=C3OCCOC3=C2)[H])C#N)=C1	KM05184	MayBridge	FC(F)(F)c1cccc(c1)C(=O)\C(=C\Nc2ccc3OCCOc3c2)\C#N
PCM-0000301	CCOC(=O)C1(O[H])C(=O)N([H])C2=CC(OC)=CC(OC)=C12	RH00209	MayBridge	CCOC(=O)C1(O)C(=O)Nc2cc(OC)cc(OC)c12
PCM-0000302	ClC1(Cl)CC1CSC1=NCCN1[H]	CD10343	MayBridge	ClC1(Cl)CC1CSC2=NCCN2
PCM-0000303	CC1=C(N(C(=O)C2CCCCC2)[H])C=CC=C1[N+](=O)[O-]	RJC01789	MayBridge	Cc1c(NC(=O)C2CCCCC2)cccc1[N+](=O)[O-]
PCM-0000304	ClC1=CC=C2SC=C(C(=O)N(C3=CC=CC=C3)[H])C2=C1	MWP00268	MayBridge	Clc1ccc2scc(C(=O)Nc3ccccc3)c2c1
PCM-0000305	CC(C)(C)C1=CC(C2=NN([H])C(O[H])(C(F)(F)F)C2)=C2CCC(C)(C)C2=C1	KM10714	MayBridge	CC(C)(C)c1cc(C2=NNC(O)(C2)C(F)(F)F)c3CCC(C)(C)c3c1
PCM-0000306	CC1=C(C(=O)N(CC2=CSC(C3=CC=CS3)=N2)[H])C=C(C(C)(C)C)O1	SCR01315	MayBridge	Cc1oc(cc1C(=O)NCc2csc(n2)c3cccs3)C(C)(C)C
PCM-0000307	FC(F)(F)C1=CC=C(SCCC(=O)C2=CC=CO2)C=C1	MWP01152	MayBridge	FC(F)(F)c1ccc(SCCC(=O)c2occc2)cc1
PCM-0000308	FC(F)(F)C1=CC(N(N=NC2=CC(C(F)(F)F)=CC(C(F)(F)F)=C2)[H])=CC(C(F)(F)F)=C1	JP00904	MayBridge	FC(F)(F)c1cc(NN=Nc2cc(cc(c2)C(F)(F)F)C(F)(F)F)cc(c1)C(F)(F)F
PCM-0000309	O(CC1(CO[H])CSC(N(C2=CC=C(F)C=C2)[H])=N1)[H]	S13260	MayBridge	OCC1(CO)CSC(=N1)Nc2ccc(F)cc2
PCM-0000310	O=C(CC#N)N(CCC1=CC=CC=N1)[H]	DP00485	MayBridge	O=C(CC#N)NCCc1ccccn1
PCM-0000311	CN1C=C2C=C([N+](=O)[O-])C=CC2=N1	JFD01269	MayBridge	Cn1cc2cc(ccc2n1)[N+](=O)[O-]
PCM-0000312	CC1=C(C(=O)N(N(C(=O)C2=CC=C(C(F)(F)F)C=C2)[H])[H])SC(C2=CC=CN=C2)=N1	SPB02183	MayBridge	Cc1nc(sc1C(=O)NNC(=O)c2ccc(cc2)C(F)(F)F)c3cccnc3
PCM-0000313	FC(F)(F)C1=CC(SC(=O)N(C2=CC=CC=C2)[H])=CC(C(F)(F)F)=C1	EN00236	MayBridge	FC(F)(F)c1cc(SC(=O)Nc2ccccc2)cc(c1)C(F)(F)F
PCM-0000314	ClC1=CC=C(CS(=O)(=O)N2CCN(CC3=CC=C4OCOC4=C3)CC2)C=C1	SCR00426	MayBridge	Clc1ccc(CS(=O)(=O)N2CCN(Cc3ccc4OCOc4c3)CC2)cc1
PCM-0000315	[O-][N+](=O)C1=CC=C2OC(=O)C(N3C=CC=C3)=CC2=C1	BTB04926	MayBridge	[O-][N+](=O)c1ccc2OC(=O)C(=Cc2c1)n3cccc3
PCM-0000316	C/C(=N\OCC1=NC(C2=CC=CC(Cl)=C2)=NO1)C1=CC=C(Cl)C=C1	KM06423	MayBridge	C\C(=N/OCc1onc(n1)c2cccc(Cl)c2)\c3ccc(Cl)cc3
PCM-0000317	ClC1=CC=C(N(C(=O)/C(=C\C2=CC=CS2)C2=CSC=C2)[H])C=C1	SEW02109	MayBridge	Clc1ccc(NC(=O)\C(=C/c2cccs2)\c3ccsc3)cc1
PCM-0000318	CN(C)/C=C(\C#N)C(=O)N(C1=CC(C(F)(F)F)=CC=C1Cl)[H]	CD08645	MayBridge	CN(C)\C=C(/C#N)\C(=O)Nc1cc(ccc1Cl)C(F)(F)F
PCM-0000319	O=C1N=C2N(C3=CC=CC=C3)N=C(C3=CC=CC=C3)N2C(C2=CC=CC=C2)=C1C#N	HTS12240	MayBridge	O=C1N=C2N(N=C(N2C(=C1C#N)c3ccccc3)c4ccccc4)c5ccccc5
PCM-0000320	ClC1=CC=C(S(=O)(=O)N(CC#C)[H])C=C1	CD11262	MayBridge	Clc1ccc(cc1)S(=O)(=O)NCC#C
PCM-0000321	COC(=O)C1=CN=C(S[H])N1C	KM05812	MayBridge	COC(=O)c1cnc(S)n1C
PCM-0000322	FC(F)(F)COC1=CC=C(C(=O)N(C2=CC=CC(C(F)(F)F)=C2)[H])C(OCC(F)(F)F)=C1C#N	MWP01212	MayBridge	FC(F)(F)COc1ccc(C(=O)Nc2cccc(c2)C(F)(F)F)c(OCC(F)(F)F)c1C#N
PCM-0000323	CC1=CC=C(N(C2=NC=NC3=CC=CC=C23)[H])C=C1C	DP00801	MayBridge	Cc1ccc(Nc2ncnc3ccccc23)cc1C
PCM-0000324	C1(C(=O)OC)=C(Cl)C2=C(S1)C=CC=C2	BTB00312	MayBridge	COC(=O)c1sc2ccccc2c1Cl
PCM-0000325	CN(C1=NC(C23CC4CC(CC(C4)C2)C3)=NS1)[H]	RF02202	MayBridge	CNc1nc(ns1)C23CC4CC(CC(C4)C2)C3
PCM-0000326	FC(F)(F)C1=CC=C(N(C(=O)O/N=C/C2=CC=CC=N2)[H])C=C1	RF01636	MayBridge	FC(F)(F)c1ccc(NC(=O)O\N=C\c2ccccn2)cc1
PCM-0000327	COC(=O)C1=CC=C([N+](=O)[O-])O1	SB01301	MayBridge	COC(=O)c1oc(cc1)[N+](=O)[O-]
PCM-0000328	N(C(=S)CS(=O)(=O)C1=CC=C(C(F)(F)F)C=C1)([H])[H]	SPB02572	MayBridge	NC(=S)CS(=O)(=O)c1ccc(cc1)C(F)(F)F
PCM-0000329	ClC1=CC(Cl)=CC(/N=C2\N([H])CCS2)=C1	RJF00152	MayBridge	Clc1cc(Cl)cc(c1)\N=C\2/NCCS2
PCM-0000330	COC1=CC(C(=O)C)=CC=C1CN1CCOCC1	CD02459	MayBridge	COc1cc(ccc1CN2CCOCC2)C(=O)C
PCM-0000331	CCOC(=O)C1=C(Cl)C=C(C)C=C1N1CCCC1	CD04805	MayBridge	CCOC(=O)c1c(Cl)cc(C)cc1N2CCCC2
PCM-0000332	CC(=O)N(C1=CC(C2CC2)=NN1[H])[H]	KM00787	MayBridge	CC(=O)Nc1cc(n[nH]1)C2CC2
PCM-0000333	CN(/C(=C(\C(=O)OC)C(=O)C1=CC=CS1)C)[H]	SPB00906	MayBridge	CN\C(=C(/C(=O)OC)\C(=O)c1cccs1)\C
PCM-0000334	N(/C(=N\OC(=O)/C=C/C1=CSC([N+](=O)[O-])=C1)C1=CC(C(F)(F)F)=CC(C(F)(F)F)=C1)([H])[H]	GK01668	MayBridge	N\C(=N/OC(=O)\C=C\c1csc(c1)[N+](=O)[O-])\c2cc(cc(c2)C(F)(F)F)C(F)(F)F
PCM-0000335	CCOC(=O)C(C(=O)OCC)C1=C([N+](=O)[O-])C(=O)N(C)C2=CC=CC=C12	JFD00846	MayBridge	CCOC(=O)C(C(=O)OCC)C1=C(C(=O)N(C)c2ccccc12)[N+](=O)[O-]
PCM-0000336	[O-][N+](=O)C1=CC=C2N([H])C3(CCCCC3)N([H])C2=C1	S03183	MayBridge	[O-][N+](=O)c1ccc2NC3(CCCCC3)Nc2c1
PCM-0000337	COC(=O)C/C(=N\N(C(=O)CCC1=NC(C2=CC=C(Cl)C=C2)=NO1)[H])C(=O)OC	BTB03642	MayBridge	COC(=O)C\C(=N/NC(=O)CCc1onc(n1)c2ccc(Cl)cc2)\C(=O)OC
PCM-0000338	CC1=NN(C2=CC=CC=C2)N=C1C(=O)SC1=CC=C(Cl)C=C1	BTB03567	MayBridge	Cc1nn(nc1C(=O)Sc2ccc(Cl)cc2)c3ccccc3
PCM-0000339	COC1=CC=CC=C1N1CC(C)(C)C(=O)N(C(=O)C2=CC=C(C)C=C2)C1=S	BTB08258	MayBridge	COc1ccccc1N2CC(C)(C)C(=O)N(C(=O)c3ccc(C)cc3)C2=S
PCM-0000340	O(/N=C1/CCCC2=NON=C12)[H]	BTB13034	MayBridge	O\N=C/1\CCCc2nonc12
PCM-0000341	COC1=CC=C(N(C(=S)N(/N=C/C2=CC=CN=C2)[H])[H])C=C1	RDR01026	MayBridge	COc1ccc(NC(=S)N\N=C\c2cccnc2)cc1
PCM-0000342	CC(C)(C)OC(=O)N(CCN(C(=S)N(CC1=CC=CC=C1)[H])[H])[H]	AW00396	MayBridge	CC(C)(C)OC(=O)NCCNC(=S)NCc1ccccc1
PCM-0000343	O(C(CN1CCCCC1)CN1C2=CC=C(Br)C=C2C2=CC(Br)=CC=C12)[H]	BTB12229	MayBridge	OC(CN1CCCCC1)Cn2c3ccc(Br)cc3c4cc(Br)ccc24
PCM-0000344	O=S1(=O)CS(=O)(=O)OC2=CC=CC=C2O1	CD10604	MayBridge	O=S1(=O)CS(=O)(=O)Oc2ccccc2O1
PCM-0000345	FC(F)(F)C1N(C(=O)CSC2=NC3=CC=CC=C3O2)CCC2=C1N([H])C1=CC=CC=C21	HTS04704	MayBridge	FC(F)(F)C1N(CCc2c1[nH]c3ccccc23)C(=O)CSc4oc5ccccc5n4
PCM-0000346	CC1=NN(CC2=CC=C(Cl)C(Cl)=C2)C(=O)C=C1	BTB06989	MayBridge	CC1=NN(Cc2ccc(Cl)c(Cl)c2)C(=O)C=C1
PCM-0000347	[O-][N+](=O)C1=CC=C(C(=O)N(C2=CC=CC=C2C(=O)N(CCCN2C=CN=C2)[H])[H])C=C1	BTB04310	MayBridge	[O-][N+](=O)c1ccc(cc1)C(=O)Nc2ccccc2C(=O)NCCCn3ccnc3
PCM-0000348	FC1=CC=CC(Cl)=C1CS(=O)(=O)CC#N	SPB02475	MayBridge	Fc1cccc(Cl)c1CS(=O)(=O)CC#N
PCM-0000349	FC1=CC=CC(Cl)=C1CN(CC1=C(F)C=CC=C1Cl)OC(=O)C1=CC=C(Cl)C=C1	CD07794	MayBridge	Fc1cccc(Cl)c1CN(Cc2c(F)cccc2Cl)OC(=O)c3ccc(Cl)cc3
PCM-0000350	CCOC(=O)C1=CN=C(SCC(=O)C2=CC=C(Cl)C=C2Cl)N1[H]	KM06333	MayBridge	CCOC(=O)c1cnc(SCC(=O)c2ccc(Cl)cc2Cl)[nH]1
PCM-0000351	N(CCSC(=S)N(CC=C)[H])([H])[H]	RDR03079	MayBridge	NCCSC(=S)NCC=C
PCM-0000352	FC1=CC=C(OC(=O)N(C2=CC=CC(C(F)(F)F)=C2)[H])C(Cl)=C1	BTB04231	MayBridge	Fc1ccc(OC(=O)Nc2cccc(c2)C(F)(F)F)c(Cl)c1
PCM-0000353	CC(C)(C)C1=CC=C(N(C(=O)CSCC(=O)N(N([H])[H])[H])[H])C=C1	NRB00013	MayBridge	CC(C)(C)c1ccc(NC(=O)CSCC(=O)NN)cc1
PCM-0000354	CCOC(=O)C1=NN(C2=CC=CC=C2)C(=O)C2=C(N([H])[H])C(C#N)=C(C3=CC=CC=C3)C=C12	HTS08485	MayBridge	CCOC(=O)C1=NN(C(=O)c2c(N)c(C#N)c(cc12)c3ccccc3)c4ccccc4
PCM-0000355	COC1=CC=C(CCN(C(=S)N(C(=O)C2=CC(OC)=C(OC)C(OC)=C2)[H])[H])C=C1OC	S02561	MayBridge	COc1ccc(CCNC(=S)NC(=O)c2cc(OC)c(OC)c(OC)c2)cc1OC
PCM-0000356	COC1=CC=C(C(=O)N(/N=C/C2=COC3=CC=CC=C3C2=O)[H])C=C1	RF00103	MayBridge	COc1ccc(cc1)C(=O)N\N=C\C2=COc3ccccc3C2=O
PCM-0000357	FC(F)(F)C1=CC=C(C2=NN=C(SCC#C)N2[H])C=C1	SPB01429	MayBridge	FC(F)(F)c1ccc(cc1)c2nnc(SCC#C)[nH]2
PCM-0000358	CC(C)(C)SCCN(C1=NC(SC2=CC=C(Cl)C=C2)=NC(N2CCSCC2)=N1)[H]	BTB06286	MayBridge	CC(C)(C)SCCNc1nc(Sc2ccc(Cl)cc2)nc(n1)N3CCSCC3
PCM-0000359	CC1=CC=C(S(=O)(=O)N(C(=O)N2CCCCC2)[H])C=C1	SEW04451	MayBridge	Cc1ccc(cc1)S(=O)(=O)NC(=O)N2CCCCC2
PCM-0000360	COCCCN(C(=S)N(C1=CC=C(OC)C=C1)[H])[H]	RDR00215	MayBridge	COCCCNC(=S)Nc1ccc(OC)cc1
PCM-0000361	ClC1=CC=C(N(C(=C(C#N)C#N)N(C(=O)C2=CC=CC=C2Cl)[H])[H])C=C1	TL00098	MayBridge	Clc1ccc(NC(=C(C#N)C#N)NC(=O)c2ccccc2Cl)cc1
PCM-0000362	[O-][N+](=O)C1=CC(C(F)(F)F)=CC=C1SC1=NN([H])C(C2=CC(Cl)=CC(Cl)=C2)=N1	SPB00506	MayBridge	[O-][N+](=O)c1cc(ccc1Sc2n[nH]c(n2)c3cc(Cl)cc(Cl)c3)C(F)(F)F
PCM-0000363	ClC1=CC=C(OC2=NC=CC=C2C#N)C(Cl)=C1	RH00202	MayBridge	Clc1ccc(Oc2ncccc2C#N)c(Cl)c1
PCM-0000364	CC1=CC=C(OCC2SCCN2S(=O)(=O)C2=CC=C(F)C=C2)C([N+](=O)[O-])=C1	FM00303	MayBridge	Cc1ccc(OCC2SCCN2S(=O)(=O)c3ccc(F)cc3)c(c1)[N+](=O)[O-]
PCM-0000365	CC1=CC=C(N2N=C(C(=O)C3=CC=CC=C3)SC23SCC(=O)N3C2=CC=CC=C2)C=C1	HTS12214	MayBridge	Cc1ccc(cc1)N2N=C(SC23SCC(=O)N3c4ccccc4)C(=O)c5ccccc5
PCM-0000366	ClC1=CC=CC(Cl)=C1C1=NSC(=O)O1	RF02103	MayBridge	Clc1cccc(Cl)c1C2=NSC(=O)O2
PCM-0000367	CC1=CC(C(=O)N2CCN(C3C4=CC=CC=C4C4=CC=CC=C34)CC2)=C(C)O1	HTS07942	MayBridge	Cc1oc(C)c(c1)C(=O)N2CCN(CC2)C3c4ccccc4c5ccccc35
PCM-0000368	N(C1=CC=C(N2C=CN=C2)C=C1)([H])[H]	RF03777	MayBridge	Nc1ccc(cc1)n2ccnc2
PCM-0000369	CCCC1=CN=C(N2CCN(S(=O)(=O)C3=CC=C(C#N)C=C3)CC2)N=C1	HTS06243	MayBridge	CCCc1cnc(nc1)N2CCN(CC2)S(=O)(=O)c3ccc(cc3)C#N
PCM-0000370	ClC1=CC(Cl)=CC(CN(C(=O)CC2=CC=CS2)[H])=C1	BTB08688	MayBridge	Clc1cc(Cl)cc(CNC(=O)Cc2cccs2)c1
PCM-0000371	FC(F)(F)C1=CC=CC(OC2=CC=C(N(C(=O)N(C3=CC=CC=C3)[H])[H])C=N2)=C1	HTS08491	MayBridge	FC(F)(F)c1cccc(Oc2ccc(NC(=O)Nc3ccccc3)cn2)c1
PCM-0000372	CC1=NN2C(=C1)N=NC(/C(=N/O[H])N([H])[H])=C2C	KM01347	MayBridge	Cc1cc2nnc(\C(=N\O)\N)c(C)n2n1
PCM-0000373	ClC1=CC=C(C(=O)CCSC2=CC=CC=C2)S1	MWP00770	MayBridge	Clc1ccc(s1)C(=O)CCSc2ccccc2
PCM-0000374	CC1(C)CC2=CC=CC(C(=O)N(C3=CC=C(C4=CSN=N4)C=C3)[H])=C2O1	SCR00522	MayBridge	CC1(C)Cc2cccc(C(=O)Nc3ccc(cc3)c4csnn4)c2O1
PCM-0000375	CCCC1=CC(=O)N([H])C(SCC2=CC=C(C(=O)OC3=CC=C(F)C=C3F)C=C2)=N1	BTB06822	MayBridge	CCCC1=CC(=O)NC(=N1)SCc2ccc(cc2)C(=O)Oc3ccc(F)cc3F
PCM-0000376	COC1=C(C(=O)O)SC(C(=O)O[H])=C1OC	BTB10060	MayBridge	COc1c(OC)c(sc1C(=O)O)C(=O)O
PCM-0000377	O(C1=C(I)C=C(I)C=C1/C=N/CCN(C1=CC=CC=C1)[H])[H]	PD00502	MayBridge	Oc1c(I)cc(I)cc1\C=N\CCNc2ccccc2
PCM-0000378	CN(CC1=CC=CC=C1)CC1=NC(/C=C/C2=CC(C(F)(F)F)=CC(C(F)(F)F)=C2)=NO1	CD04856	MayBridge	CN(Cc1ccccc1)Cc2onc(\C=C\c3cc(cc(c3)C(F)(F)F)C(F)(F)F)n2
PCM-0000379	ClC1=CC=C(C(=O)N2CCN(CCOC3=CC=CC=C3)CC2)C=C1	TB00007	MayBridge	Clc1ccc(cc1)C(=O)N2CCN(CCOc3ccccc3)CC2
PCM-0000380	CN(C)/C=N/N(C(=O)C1=CC(C(C)(C)C)=NN1[H])[H]	SPB01232	MayBridge	CN(C)\C=N\NC(=O)c1cc(n[nH]1)C(C)(C)C
PCM-0000381	COC(=O)C1=C(N(S(=O)(=O)C2=CN(C)C=N2)[H])C=C(C2=CC=CS2)S1	HTS01041	MayBridge	COC(=O)c1sc(cc1NS(=O)(=O)c2cn(C)cn2)c3cccs3
PCM-0000382	COC1=CC=C(COCC(O[H])CS(=O)(=O)CC2=CC=CC=C2)C=C1	RDR03471	MayBridge	COc1ccc(COCC(O)CS(=O)(=O)Cc2ccccc2)cc1
PCM-0000383	CC(=O)C1=CC(OCC(F)(F)F)=CC=C1OCC(F)(F)F	SB00811	MayBridge	CC(=O)c1cc(OCC(F)(F)F)ccc1OCC(F)(F)F
PCM-0000384	COC(=O)C1=C(C)C(C2=CC=NO2)=C(S(=O)C)S1	KM05174	MayBridge	COC(=O)c1sc(c(c1C)c2oncc2)S(=O)C
PCM-0000385	CC1=C(SCC(=O)N(N(C(=O)C2=CC=CC=C2Cl)[H])[H])C2=CC=CC=C2N1[H]	KM07816	MayBridge	Cc1[nH]c2ccccc2c1SCC(=O)NNC(=O)c3ccccc3Cl
PCM-0000386	CC(=O)N(C1=CC=C(N(C(=O)C2=CC=CC=C2)[H])C=N1)[H]	HTS06715	MayBridge	CC(=O)Nc1ccc(NC(=O)c2ccccc2)cn1
PCM-0000387	CC1=NC(C(=S)N([H])[H])=CS1	SPB02802	MayBridge	Cc1nc(cs1)C(=S)N
PCM-0000388	CSCCN1C(C)=C(C(=O)N(C2=CC=C3OCCOC3=C2)[H])C=C1C1=CC=CC=C1	SP00908	MayBridge	CSCCn1c(C)c(cc1c2ccccc2)C(=O)Nc3ccc4OCCOc4c3
PCM-0000389	CCOC(=O)C1=CC(C#N)=C(SC2=NN=C(C(F)(F)F)N2[H])N=C1C(F)(F)F	SPB06497	MayBridge	CCOC(=O)c1cc(C#N)c(Sc2nnc([nH]2)C(F)(F)F)nc1C(F)(F)F
PCM-0000390	COC1=CC=CC(OC)=C1SC	CD11814	MayBridge	COc1cccc(OC)c1SC
PCM-0000391	O(C(CN1CCN(C(C2=CC=CC=C2)C2=CC=CC=C2)CC1)C(F)(F)F)[H]	SCR00712	MayBridge	OC(CN1CCN(CC1)C(c2ccccc2)c3ccccc3)C(F)(F)F
PCM-0000392	CSC1=C2C(=C([N+](=O)[O-])S1)CC(C)(C)CC2=O	KM03494	MayBridge	CSc1sc(c2CC(C)(C)CC(=O)c12)[N+](=O)[O-]
PCM-0000393	CC1=CC=C(Br)C=C1[N+](=O)[O-]	BTB09868	MayBridge	Cc1ccc(Br)cc1[N+](=O)[O-]
PCM-0000394	CSCCN1C(C)=C(C(=O)N2CCCCC2)C=C1C1=CC=CC=C1	SP00873	MayBridge	CSCCn1c(C)c(cc1c2ccccc2)C(=O)N3CCCCC3
PCM-0000395	ClC1=C(C(=O)OCC2=CC=CO2)SC2=C1C=CS2	SEW03341	MayBridge	Clc1c(sc2sccc12)C(=O)OCc3occc3
PCM-0000396	CCSC1=NC(C(F)(F)F)=NN1[H]	SPB01453	MayBridge	CCSc1nc(n[nH]1)C(F)(F)F
PCM-0000397	O(C(CSC1=CC=CC=C1N(C(=O)C1=CC=C(Cl)C=C1)[H])CN1C=CC2=CC=CC=C12)[H]	HAN00324	MayBridge	OC(CSc1ccccc1NC(=O)c2ccc(Cl)cc2)Cn3ccc4ccccc34
PCM-0000398	CC1=NN(CC2=CC=C(C(=O)OC3=CC=C(Cl)C=C3)O2)C(C)=C1Br	KM07523	MayBridge	Cc1nn(Cc2oc(cc2)C(=O)Oc3ccc(Cl)cc3)c(C)c1Br
PCM-0000399	CC1=CC=C(S(=O)(=O)N(C2=CC=CC(C3=NN=C(CC4=CC(F)=CC(F)=C4)O3)=C2)[H])C=C1	SP01361	MayBridge	Cc1ccc(cc1)S(=O)(=O)Nc2cccc(c2)c3oc(Cc4cc(F)cc(F)c4)nn3
PCM-0000400	ClC1=CC(Cl)=CC(N(C(=O)CCN2CCOCC2)[H])=C1	CD07168	MayBridge	Clc1cc(Cl)cc(NC(=O)CCN2CCOCC2)c1
PCM-0000401	CC1=NC(C2=NC(C(=O)N(N(S(=O)(=O)C)[H])[H])=CS2)=CS1	SPB02814	MayBridge	Cc1nc(cs1)c2nc(cs2)C(=O)NNS(=O)(=O)C
PCM-0000402	O=C(N1CCN(C2=CC=CC3=C2C=CN3[H])CC1)C1=CC=CO1	BTB14535	MayBridge	O=C(N1CCN(CC1)c2cccc3[nH]ccc23)c4occc4
PCM-0000403	FC(F)(F)C1=CC=C(C2=NOC(CCN3C(=O)OC4=CC=CC=C34)=N2)C=C1	SPB02716	MayBridge	FC(F)(F)c1ccc(cc1)c2noc(CCN3C(=O)Oc4ccccc34)n2
PCM-0000404	COC1=CC=C(C2=CC=NC(SCC(=O)N(CCSCC3=CC=CO3)[H])=N2)C=C1	KM10379	MayBridge	COc1ccc(cc1)c2ccnc(SCC(=O)NCCSCc3occc3)n2
PCM-0000405	[O-][N+](=O)C1=CN(C2CCCCO2)C(=O)C=C1	BTB15252	MayBridge	[O-][N+](=O)C1=CN(C2CCCCO2)C(=O)C=C1
PCM-0000406	CCCCCC(=O)N1C2=CC=C(F)C=C2C2=NC3=CC=CC=C3N=C12	RH02010	MayBridge	CCCCCC(=O)n1c2ccc(F)cc2c3nc4ccccc4nc13
PCM-0000407	CN(/N=C(\C#N)C(=O)C1CC1)C1=CC=C(Cl)C=C1	KM02845	MayBridge	CN(\N=C(/C#N)\C(=O)C1CC1)c2ccc(Cl)cc2
PCM-0000408	OC(=O)C1=COC2=C1C(=O)CCC2	SEW02412	MayBridge	OC(=O)c1coc2CCCC(=O)c12
PCM-0000409	COC1=CC(C(=O)N(N([H])[H])[H])=CC(OC)=C1OC	JFD00733	MayBridge	COc1cc(cc(OC)c1OC)C(=O)NN
PCM-0000410	CC1=C(C2=CC=NC(C3=CC=CC=C3)=N2)SC2=NC(C(F)(F)F)=NN12	SPB05658	MayBridge	Cc1c(sc2nc(nn12)C(F)(F)F)c3ccnc(n3)c4ccccc4
PCM-0000411	O=C1/C(=C/C2=CC=CS2)CCC/C1=C\C1=CC=CS1	DP00958	MayBridge	O=C1\C(=C\c2cccs2)\CCC/C/1=C\c3cccs3
PCM-0000412	CCOC(=O)C1=C(SCC2=C(F)C=CC=C2Cl)N(C2=CC(Cl)=CC(Cl)=C2)N=N1	SEW00011	MayBridge	CCOC(=O)c1nnn(c1SCc2c(F)cccc2Cl)c3cc(Cl)cc(Cl)c3
PCM-0000413	FC1=CC=C(N(/N=C(\C#N)S(=O)(=O)C2=CC=CS2)[H])C=C1	KM02314	MayBridge	Fc1ccc(N\N=C(/C#N)\S(=O)(=O)c2cccs2)cc1
PCM-0000414	FC(F)(F)C1=CC=C(/C=C(\C#N)C2=CN(C(=O)C3CCC3)C3=CC=CC=C23)C=C1	PD00186	MayBridge	FC(F)(F)c1ccc(\C=C(/C#N)\c2cn(C(=O)C3CCC3)c4ccccc24)cc1
PCM-0000415	ClC1=CC=C2C(=C1)C1=CC(Cl)=CC=C1N2CC1=CC=CC=C1	BTB11854	MayBridge	Clc1ccc2c(c1)c3cc(Cl)ccc3n2Cc4ccccc4
PCM-0000416	CC(=O)CC1(O[H])C(=O)N([H])C2=CC=C(F)C=C12	RH02231	MayBridge	CC(=O)CC1(O)C(=O)Nc2ccc(F)cc12
PCM-0000417	CN(C)C1=CC=C(/C=C(\C#N)C(=O)C2=CC=CS2)C=C1	CD05224	MayBridge	CN(C)c1ccc(\C=C(/C#N)\C(=O)c2cccs2)cc1
PCM-0000418	CN(C)C1=CC=C(/C=N/N(C2=CN=C3C=CC=CC3=N2)[H])C(Cl)=C1	SEW05700	MayBridge	CN(C)c1ccc(\C=N\Nc2cnc3ccccc3n2)c(Cl)c1
PCM-0000419	CN(C)C1=CC=C(C2SCC3=CC(C)=C(C)C=C3CS2)C(Cl)=C1	BTB00422	MayBridge	CN(C)c1ccc(C2SCc3cc(C)c(C)cc3CS2)c(Cl)c1
PCM-0000420	CC(C)(C)CN(/C(=C(\N(CC1=CC=CC(Cl)=C1)[H])C#N)C#N)[H]	KM00313	MayBridge	CC(C)(C)CN\C(=C(/NCc1cccc(Cl)c1)\C#N)\C#N
PCM-0000421	CC1=CC=C(N(C(=O)N(C2=CC=C(OCC3=CC=CC=C3)C=C2)[H])[H])C=C1N(S(=O)(=O)C)[H]	HTS04601	MayBridge	Cc1ccc(NC(=O)Nc2ccc(OCc3ccccc3)cc2)cc1NS(=O)(=O)C
PCM-0000422	CC(CC(=O)O)OC1=CC=CC=C1[N+](=O)[O-]	RJC00383	MayBridge	CC(CC(=O)O)Oc1ccccc1[N+](=O)[O-]
PCM-0000423	CC1=C(C2=NN=NN2C2=CC=C(F)C=C2)C=NC2=CC3=C(OCO3)C=C12	HTS05459	MayBridge	Cc1c(cnc2cc3OCOc3cc12)c4nnnn4c5ccc(F)cc5
PCM-0000424	COC(=O)CSCCC1=NC(C2=CC=C([N+](=O)[O-])C=C2)=CS1	SP00455	MayBridge	COC(=O)CSCCc1nc(cs1)c2ccc(cc2)[N+](=O)[O-]
PCM-0000425	COC1=CC=CC=C1N1CCN(C(=O)C(C)C2=CC=C(CC(C)C)C=C2)CC1	SEW05604	MayBridge	COc1ccccc1N2CCN(CC2)C(=O)C(C)c3ccc(CC(C)C)cc3
PCM-0000426	CC(=O)CSC1=NC(SCC(=O)C)=C2C3=C(CCC3)SC2=N1	HTS13331	MayBridge	CC(=O)CSc1nc(SCC(=O)C)c2c3CCCc3sc2n1
PCM-0000427	COC(=O)C1=C(C)N2CSCC2=C1C(=O)OC	KM06088	MayBridge	COC(=O)c1c(C)n2CSCc2c1C(=O)OC
PCM-0000428	CC1=NN(C)C2=C1S(=O)(=O)N=C(N1CCOCC1)S2	CD10431	MayBridge	Cc1nn(C)c2SC(=NS(=O)(=O)c12)N3CCOCC3
PCM-0000429	CC(=O)C1=CC=C(N=NC2=CC(C)=C(N3CC4=CC=CC=C4C3)C=C2C)C=C1	BTB11015	MayBridge	CC(=O)c1ccc(cc1)N=Nc2cc(C)c(cc2C)N3Cc4ccccc4C3
PCM-0000430	CS(=O)(=O)N(C1=CC=C(Cl)C=C1)[H]	KM05166	MayBridge	CS(=O)(=O)Nc1ccc(Cl)cc1
PCM-0000431	ClC1=CC=C(S(=O)(=O)N(CCSCC2=CC=CO2)[H])C=C1	KM10384	MayBridge	Clc1ccc(cc1)S(=O)(=O)NCCSCc2occc2
PCM-0000432	FC(F)(F)C1=CC(N(C2=NC(C(F)(F)F)=CS2)[H])=CC(C(F)(F)F)=C1	SPB05912	MayBridge	FC(F)(F)c1cc(Nc2nc(cs2)C(F)(F)F)cc(c1)C(F)(F)F
PCM-0000433	CSC1=NCN(CC2=CC=CC=C2)CN1[H]	DP01558	MayBridge	CSC1=NCN(Cc2ccccc2)CN1
PCM-0000434	CC1=CC2=C(CSC(C3=CC=CS3)SC2)C=C1C	BTB00420	MayBridge	Cc1cc2CSC(SCc2cc1C)c3cccs3
PCM-0000435	O(C1=CC=CC=C1/C=N/CC/N=C/C1=CC=CC=C1O[H])[H]	JFD03654	MayBridge	Oc1ccccc1\C=N\CC\N=C\c2ccccc2O
PCM-0000436	CCCCCCCCOC1=CC=C(C(=O)O)C=C1	JFD03911	MayBridge	CCCCCCCCOc1ccc(cc1)C(=O)O
PCM-0000437	N#CC(N1CCOCC1)C1=CC=CS1	BTB03488	MayBridge	N#CC(N1CCOCC1)c2cccs2
PCM-0000438	CCCC1=CC=C(C2=NC(C3=C(Cl)C=CC=C3Cl)=NO2)C=C1	SP00876	MayBridge	CCCc1ccc(cc1)c2onc(n2)c3c(Cl)cccc3Cl
PCM-0000439	BrC1=CC=C(N2N=NN=C2C2=C(C3=CC=CC=C3)N(C3=CC=CC=C3)N=C2)C=C1	NRB05137	MayBridge	Brc1ccc(cc1)n2nnnc2c3cnn(c4ccccc4)c3c5ccccc5
PCM-0000440	N(C1=C(C#N)C(C2=CC=C(Cl)C=C2)=CC2=C1C(=O)OC1=CC=CC=C21)([H])[H]	HTS13473	MayBridge	Nc1c(C#N)c(cc2c3ccccc3OC(=O)c12)c4ccc(Cl)cc4
PCM-0000441	CCOC(=O)CSC1=CC=C([N+](=O)[O-])C=C1Cl	DP01987	MayBridge	CCOC(=O)CSc1ccc(cc1Cl)[N+](=O)[O-]
PCM-0000442	CSC1=C2C(=C(C(=O)OC(C)C)S1)CC(C)(C)CC2=O	KM03550	MayBridge	CSc1sc(C(=O)OC(C)C)c2CC(C)(C)CC(=O)c12
PCM-0000443	CC1=NN(C(=O)C2CC2)C(C)=C1SC1=NC=CC=N1	SPB04373	MayBridge	Cc1nn(C(=O)C2CC2)c(C)c1Sc3ncccn3
PCM-0000444	CC(=O)C1=C(C2=CC=CO2)C(C2=CC=CO2)=C(C(=O)O)S1	SEW02517	MayBridge	CC(=O)c1sc(C(=O)O)c(c2occc2)c1c3occc3
PCM-0000445	CC1=CC(C(=O)N(CC2=CC=C(N3CCOCC3)C=C2)[H])=NN1C	SCR00655	MayBridge	Cc1cc(nn1C)C(=O)NCc2ccc(cc2)N3CCOCC3
PCM-0000446	CN(CCOC(=O)N(C1=CC=C(OC(F)(F)F)C=C1)[H])C1=CC(C(F)(F)F)=NC2=CC=CC=C12	KM08434	MayBridge	CN(CCOC(=O)Nc1ccc(OC(F)(F)F)cc1)c2cc(nc3ccccc23)C(F)(F)F
PCM-0000447	C/C(=N\C1=CC=CC=C1)C1=CC=CS1	RJC03366	MayBridge	C\C(=N/c1ccccc1)\c2cccs2
PCM-0000448	CCOC(=O)C1SC(C2=CC=C(Cl)C=C2)C(C#N)C1(O[H])C1=CC=CC=C1	KM00737	MayBridge	CCOC(=O)C1SC(C(C#N)C1(O)c2ccccc2)c3ccc(Cl)cc3
PCM-0000449	CC(=O)N(C1=CC=C(S(=O)(=O)N(C2=CC=C(I)C=C2I)[H])C=C1)[H]	RDR02598	MayBridge	CC(=O)Nc1ccc(cc1)S(=O)(=O)Nc2ccc(I)cc2I
PCM-0000450	CC1=CC(C(=O)O/N=C(\N([H])[H])COC2=CC=C([N+](=O)[O-])C=C2)=NO1	SPB06135	MayBridge	Cc1onc(c1)C(=O)O\N=C(/N)\COc2ccc(cc2)[N+](=O)[O-]
PCM-0000451	O(CC1=CN(CC2=CC=CC=C2)C2=CC=C([N+](=O)[O-])C=C12)[H]	RH01230	MayBridge	OCc1cn(Cc2ccccc2)c3ccc(cc13)[N+](=O)[O-]
PCM-0000452	CC1=CC(C)=NC(N(S(=O)(=O)C2=CC=C(N(C(=O)N(C3=CSC=C3C3=CC=CC=C3)[H])[H])C=C2)[H])=N1	HTS07048	MayBridge	Cc1cc(C)nc(NS(=O)(=O)c2ccc(NC(=O)Nc3cscc3c4ccccc4)cc2)n1
PCM-0000453	CC1(C(=O)O)CC2CC1C=C2	RH02006	MayBridge	CC1(CC2CC1C=C2)C(=O)O
PCM-0000454	[O-][N+](=O)C1=CC=C(SCC2=CSC3=CC=C(Cl)C=C23)C([N+](=O)[O-])=C1	MWP00880	MayBridge	[O-][N+](=O)c1ccc(SCc2csc3ccc(Cl)cc23)c(c1)[N+](=O)[O-]
PCM-0000455	COC1=CC(C(=O)N(C2=CC=CC=C2C(=O)N(CCC2=CC=CC=N2)[H])[H])=CC(OC)=C1OC	CD01392	MayBridge	COc1cc(cc(OC)c1OC)C(=O)Nc2ccccc2C(=O)NCCc3ccccn3
PCM-0000456	CSC1=NN=C(SCC(=O)N2CCC(C(F)(F)F)CC2)S1	SPB07224	MayBridge	CSc1nnc(SCC(=O)N2CCC(CC2)C(F)(F)F)s1
PCM-0000457	O=C1OCC/N=C(/C2=CC=CC=C2)C2=CC=CC=C12	DP00774	MayBridge	O=C1OCC\N=C(\c2ccccc2)/c3ccccc13
PCM-0000458	O(S(=O)(=O)OC1=CN([H])C2=CC=CC=C12)[H]	AC33706	MayBridge	OS(=O)(=O)Oc1c[nH]c2ccccc12
PCM-0000459	N(C(=O)/C(=C1\CCC2=CC=CC=C12)C#N)([H])[H]	FM00035	MayBridge	NC(=O)\C(=C\1/CCc2ccccc12)\C#N
PCM-0000460	O=C(C1CCCCC1)N1CCN(C2=CC=CC3=C2C=CN3[H])CC1	BTB14550	MayBridge	O=C(C1CCCCC1)N2CCN(CC2)c3cccc4[nH]ccc34
PCM-0000461	CN1C=NC([N+](=O)[O-])=C1SCC1=CSC2=CC=CC=C12	HTS03324	MayBridge	Cn1cnc(c1SCc2csc3ccccc23)[N+](=O)[O-]
PCM-0000462	C12=C(N=CN1[H])N=CN=C2N(CC1=CC=CO1)[H]	RJC03303	MayBridge	C(Nc1ncnc2nc[nH]c12)c3occc3
PCM-0000463	COC1=CC=C(OCCC(=O)N(N([H])[H])[H])C=C1	CD01747	MayBridge	COc1ccc(OCCC(=O)NN)cc1
PCM-0000464	CC1=CC=C(S(=O)(=O)N2CCN(CC(=O)N(C3=C(C(=O)N([H])[H])SC(C4=CC=CC=C4)=C3)[H])CC2)C=C1	GK03794	MayBridge	Cc1ccc(cc1)S(=O)(=O)N2CCN(CC(=O)Nc3cc(sc3C(=O)N)c4ccccc4)CC2
PCM-0000465	FC(F)(F)C1=CC=CN(CC(=O)C2=CC=C(Cl)C=C2)C1=O	SPB06465	MayBridge	FC(F)(F)C1=CC=CN(CC(=O)c2ccc(Cl)cc2)C1=O
PCM-0000466	FC(F)(F)C1=CC(C(=O)O/C=C/C(=O)C2=CC=C(Cl)C=C2)=CC(C(F)(F)F)=C1	NRB04308	MayBridge	FC(F)(F)c1cc(cc(c1)C(F)(F)F)C(=O)O\C=C\C(=O)c2ccc(Cl)cc2
PCM-0000467	CC1=C(C2=NCCO2)C(C2=C(Cl)C=CC=C2Cl)=NO1	RDR03685	MayBridge	Cc1onc(c1C2=NCCO2)c3c(Cl)cccc3Cl
PCM-0000468	ClC1=CC(Cl)=CC(OC2=CC=C(C(=O)N(C3=NN=C(C4CC4)S3)[H])O2)=C1	HTS08749	MayBridge	Clc1cc(Cl)cc(Oc2oc(cc2)C(=O)Nc3nnc(s3)C4CC4)c1
PCM-0000469	CSC1=NN=C(SC)N1CCN(C(=O)N(C1=CC=CC(Cl)=C1)[H])[H]	BTB07618	MayBridge	CSc1nnc(SC)n1CCNC(=O)Nc2cccc(Cl)c2
PCM-0000470	ClC1=CC(Cl)=CC(N(C(=O)CN(C2CCCCC2)[H])[H])=C1	BTB05002	MayBridge	Clc1cc(Cl)cc(NC(=O)CNC2CCCCC2)c1
PCM-0000471	CC12CCC(=O)C=C1C[C@](C(=O)OC1CCCC1)([H])C1C2CCC2(C)C1CC[C@@]21CCC(=O)O1	NRB03717	MayBridge	CC12CCC(=O)C=C1C[C@H](C3C2CCC4(C)C3CC[C@@]45CCC(=O)O5)C(=O)OC6CCCC6
PCM-0000472	CC1=NC2=C(C(C)=C(C)S2)C(=O)N1/N=C/C1=CC=CN=C1	HTS13042	MayBridge	CC1=Nc2sc(C)c(C)c2C(=O)N1\N=C\c3cccnc3
PCM-0000473	COC1=CC=C(N(C(=O)C2=NN([H])C(=O)CC2)[H])C=C1	HTS09708	MayBridge	COc1ccc(NC(=O)C2=NNC(=O)CC2)cc1
PCM-0000474	COC(=O)C1=C(OC2=CC=C(C(F)(F)F)C=C2N(C(=O)N(S(=O)(=O)C2=CC=C(C)C=C2)[H])[H])C=CS1	GK03099	MayBridge	COC(=O)c1sccc1Oc2ccc(cc2NC(=O)NS(=O)(=O)c3ccc(C)cc3)C(F)(F)F
PCM-0000475	BrC1=CC=C2N([H])C(=O)/C(=C\C(=O)C3=CC=C4OCOC4=C3)C2=C1	BTBT00050	MayBridge	Brc1ccc2NC(=O)\C(=C/C(=O)c3ccc4OCOc4c3)\c2c1
PCM-0000476	COC1=CC=CC(/C=N/N2N=NC3=C(SC4=NC(C)=CC(C)=C34)C2=O)=C1	HTS12397	MayBridge	COc1cccc(\C=N\N2N=Nc3c(sc4nc(C)cc(C)c34)C2=O)c1
PCM-0000477	CC1=CC(C)=C(N(C(=O)CSCC(=O)C2=CC=C(Cl)C=C2)[H])C(C)=C1	BTB04075	MayBridge	Cc1cc(C)c(NC(=O)CSCC(=O)c2ccc(Cl)cc2)c(C)c1
PCM-0000478	CCCCCCCCCCCC1SC[C@](C(=O)O)([H])N1C(=O)C	RH00689	MayBridge	CCCCCCCCCCCC1SC[C@H](N1C(=O)C)C(=O)O
PCM-0000479	CC1=CC(C(F)(F)F)=CC(N2C=C(C#N)C(N([H])[H])=N2)=N1	CD11700	MayBridge	Cc1cc(cc(n1)n2cc(C#N)c(N)n2)C(F)(F)F
PCM-0000480	COC1=CC=CN(CC2=NN=C(S[H])N2C)C1=O	KM07212	MayBridge	COC1=CC=CN(Cc2nnc(S)n2C)C1=O
PCM-0000481	COC1=CC=C(C2=CC(C3=CC=CN=C3)=C3C(N([H])[H])=C(C(=O)C4=CC=C(Cl)C=C4)OC3=N2)C=C1	HTS12073	MayBridge	COc1ccc(cc1)c2cc(c3cccnc3)c4c(N)c(oc4n2)C(=O)c5ccc(Cl)cc5
PCM-0000482	CCCC1=CN=C(N2CCN(S(=O)(=O)C3=C(C)C4=CC(Cl)=CC=C4S3)CC2)N=C1	HTS05879	MayBridge	CCCc1cnc(nc1)N2CCN(CC2)S(=O)(=O)c3sc4ccc(Cl)cc4c3C
PCM-0000483	CCOC(=O)C1=CN=CC(C#CCOC(=O)N(C2=CC(Cl)=CC(Cl)=C2)[H])=C1	KM08313	MayBridge	CCOC(=O)c1cncc(c1)C#CCOC(=O)Nc2cc(Cl)cc(Cl)c2
PCM-0000484	C/C(=N\O[H])C1=C(O[H])C=C(C2=CC=CC=C2)N(C2=CC=CC=C2)C1=O	RJC00801	MayBridge	C\C(=N/O)\C1=C(O)C=C(N(C1=O)c2ccccc2)c3ccccc3
PCM-0000485	CCOC(=O)CS/C(=N/N(C(=O)C1=C(C)N=C2C=C(C)C=CN12)[H])N(CC1=CC=CC=C1)[H]	HTS10007	MayBridge	CCOC(=O)CS\C(=N\NC(=O)c1c(C)nc2cc(C)ccn12)\NCc3ccccc3
PCM-0000486	CC(=O)N(C1=CC=CC(C2=CC(C3=C(Cl)C=CC=C3Cl)=NO2)=C1)[H]	RF01870	MayBridge	CC(=O)Nc1cccc(c1)c2onc(c2)c3c(Cl)cccc3Cl
PCM-0000487	[O-][N+](=O)C1=CC=C(OC(=O)C2=C(Cl)C=CC=C2Cl)C=C1	CD07411	MayBridge	[O-][N+](=O)c1ccc(OC(=O)c2c(Cl)cccc2Cl)cc1
PCM-0000488	CCOC(=O)COC1=CC=CC=C1/C=C(/C#N)S(=O)(=O)C1=CC=CS1	KM05799	MayBridge	CCOC(=O)COc1ccccc1\C=C(\C#N)/S(=O)(=O)c2cccs2
PCM-0000489	CSC1=C(C(=O)N([H])[H])C(C2=CC=CC=C2)=NN1C	KM01200	MayBridge	CSc1c(C(=O)N)c(nn1C)c2ccccc2
PCM-0000490	CSC1=NC(C2=CN=CC=N2)=NC(C2CC2)=C1C#N	KM05045	MayBridge	CSc1nc(nc(C2CC2)c1C#N)c3cnccn3
PCM-0000491	CCOC(=O)C(O[H])(C1CC2=CC=CC=C2C1=O)C(=O)OCC	HTS00078	MayBridge	CCOC(=O)C(O)(C1Cc2ccccc2C1=O)C(=O)OCC
PCM-0000492	ClC1=CC=C(S(=O)(=O)/C(=C/N2CCOCC2)C#N)C=C1	KM00450	MayBridge	Clc1ccc(cc1)S(=O)(=O)\C(=C\N2CCOCC2)\C#N
PCM-0000493	COC1=CC=C(N=NC2=CC(C)=C3C=C(C(C)C)C=CC(C)=C23)C=C1	SEW04851	MayBridge	COc1ccc(cc1)N=Nc2cc(C)c3cc(ccc(C)c23)C(C)C
PCM-0000494	COC1=CC=C(N(C(=S)N(C(=O)C2=C(F)C=CC=C2F)[H])[H])C=C1	RF02016	MayBridge	COc1ccc(NC(=S)NC(=O)c2c(F)cccc2F)cc1
PCM-0000495	ClC1=CC=C(N(C(=S)N(S(=O)(=O)C2=CC=CC=C2)[H])[H])C=C1Cl	NH00081	MayBridge	Clc1ccc(NC(=S)NS(=O)(=O)c2ccccc2)cc1Cl
PCM-0000496	CCOC(=O)C1=C(N([H])[H])C(=O)N(C2=CC=CC=C2)C1	BTB09312	MayBridge	CCOC(=O)C1=C(N)C(=O)N(C1)c2ccccc2
PCM-0000497	CCCS/C(=C(/C#N)S(=O)(=O)C1=CC=C(Cl)C=C1)N(C1=CC=CC(OC)=C1)[H]	KM00997	MayBridge	CCCS\C(=C(\C#N)/S(=O)(=O)c1ccc(Cl)cc1)\Nc2cccc(OC)c2
PCM-0000498	CC1=CC=C(Cl)C=C1N(C(=O)CCC(=O)O)[H]	S11551	MayBridge	Cc1ccc(Cl)cc1NC(=O)CCC(=O)O
PCM-0000499	CCOC(=O)C1=CN2C(=C1)C(C)=NC=C2	SEW03497	MayBridge	CCOC(=O)c1cc2c(C)nccn2c1
PCM-0000500	CCOC1=CC=CC=C1N(C(=S)N(C1CC2CCC1C2)[H])[H]	HR00082	MayBridge	CCOc1ccccc1NC(=S)NC2CC3CCC2C3
PCM-0000501	CC1=C(C(=O)O)C=C(C2=CC=CC=C2)N1CCSC1=CC(C(F)(F)F)=NC2=CC=CC=C12	SP00360	MayBridge	Cc1c(cc(c2ccccc2)n1CCSc3cc(nc4ccccc34)C(F)(F)F)C(=O)O
PCM-0000502	CN(C)N1C=CC=C1/C=N/N(C(=O)C1=CC=CC(C(F)(F)F)=C1)[H]	KM04714	MayBridge	CN(C)n1cccc1\C=N\NC(=O)c2cccc(c2)C(F)(F)F
PCM-0000503	FC(F)(F)C1=CC=CC=C1N(C(=S)N(N(/C(=N\[H])C1=CC=CC=N1)[H])[H])[H]	SEW00373	MayBridge	FC(F)(F)c1ccccc1NC(=S)NNC(=N)c2ccccn2
PCM-0000504	CCOC(=O)/C(=C/N(/C(=N\N=C(/C)C1=CC2=CC=CC=C2O1)SC)[H])C#N	BTB05224	MayBridge	CCOC(=O)\C(=C\N\C(=N/N=C(\C)/c1oc2ccccc2c1)\SC)\C#N
PCM-0000505	ClC1=CC=C(N=NC2=C(N(C(=S)N(C(=O)C3=CC=CC=C3)[H])[H])N([H])N=C2C2CC2)C=C1	KM00439	MayBridge	Clc1ccc(cc1)N=Nc2c(NC(=S)NC(=O)c3ccccc3)[nH]nc2C4CC4
PCM-0000506	C(/N=C/C1=CC=CS1)C1=CC=CS1	CD06070	MayBridge	C(\N=C\c1cccs1)c2cccs2
PCM-0000507	CC(C)C1=CC=C(N(C(=O)N(/C=C/C2=C(C)C=CS2)[H])[H])C=C1	GK02703	MayBridge	CC(C)c1ccc(NC(=O)N\C=C\c2sccc2C)cc1
PCM-0000508	[O-][N+](=O)C1=CC=C(C2=CSC(N(C3=CC(C(F)(F)F)=CC(C(F)(F)F)=C3)[H])=N2)C=C1	CD03043	MayBridge	[O-][N+](=O)c1ccc(cc1)c2csc(Nc3cc(cc(c3)C(F)(F)F)C(F)(F)F)n2
PCM-0000509	O=C(CSC1=NSC(SCC(=O)C2=CC=CC=C2)=C1C#N)C1=CC=CC=C1	CD00464	MayBridge	O=C(CSc1nsc(SCC(=O)c2ccccc2)c1C#N)c3ccccc3
PCM-0000510	N(CCN(C1=CC=CC2=C(S(=O)(=O)O[H])C=CC=C12)[H])([H])[H]	RJC02807	MayBridge	NCCNc1cccc2c(cccc12)S(=O)(=O)O
PCM-0000511	CC(C)(C)C(=O)N1CCN(C2=CC=C(C(F)(F)F)C=N2)CC1	SEW06267	MayBridge	CC(C)(C)C(=O)N1CCN(CC1)c2ccc(cn2)C(F)(F)F
PCM-0000512	CC(=O)C(C)(C)OC(=O)N1CCSCC1	BTB05605	MayBridge	CC(=O)C(C)(C)OC(=O)N1CCSCC1
PCM-0000513	CC1=CC=C(OC2=C([N+](=O)[O-])C=C(C(F)(F)F)C=C2[N+](=O)[O-])C=C1	BTB05303	MayBridge	Cc1ccc(Oc2c(cc(cc2[N+](=O)[O-])C(F)(F)F)[N+](=O)[O-])cc1
PCM-0000514	CC(C)(C)S(=O)(=O)/C(=C/N(N(S(=O)(=O)C1=CC=C(Cl)C(Cl)=C1)[H])[H])C#N	KM01898	MayBridge	CC(C)(C)S(=O)(=O)\C(=C\NNS(=O)(=O)c1ccc(Cl)c(Cl)c1)\C#N
PCM-0000515	CC1=CC=C(SCC(=O)N(C2=CC=C(F)C=C2)[H])C=C1	NRB00078	MayBridge	Cc1ccc(SCC(=O)Nc2ccc(F)cc2)cc1
PCM-0000516	COC1=CC=C(CC2=NN=C(SCC3CC3)N2C2=CC=C(F)C=C2)C=C1OC	HTS06558	MayBridge	COc1ccc(Cc2nnc(SCC3CC3)n2c4ccc(F)cc4)cc1OC
PCM-0000517	CC1=C(C(=O)N(/N=C/C2=CC3=CC=CC=C3O2)[H])SC(C2=CC=CC=C2)=N1	SEW04116	MayBridge	Cc1nc(sc1C(=O)N\N=C\c2oc3ccccc3c2)c4ccccc4
PCM-0000518	CC(C)(C)N(C(=S)N(C1CCCCC1)[H])[H]	S05699	MayBridge	CC(C)(C)NC(=S)NC1CCCCC1
PCM-0000519	O(CCOCN1C=NC2=C1N=CN([H])C2=O)[H]	HTS11460	MayBridge	OCCOCn1cnc2C(=O)NC=Nc12
PCM-0000520	N(C1=C2C(O[H])=NC(O[H])=CC2=NN1C1=CC=CC=C1)([H])[H]	BTB02276	MayBridge	Nc1c2c(O)nc(O)cc2nn1c3ccccc3
PCM-0000521	FC1=CC=CC(Cl)=C1C(=O)N(CCOC(=O)C1=C(F)C=CC=C1Cl)[H]	RF00117	MayBridge	Fc1cccc(Cl)c1C(=O)NCCOC(=O)c2c(F)cccc2Cl
PCM-0000522	CCOC(=O)C1=CC2=C(SC(C(=O)OCC)=C2N([H])[H])N=C1C	SPB04249	MayBridge	CCOC(=O)c1cc2c(N)c(sc2nc1C)C(=O)OCC
PCM-0000523	CC1=C(/C=C2\C(=O)N([H])C3=CC=CC=C23)C(C2=CC=CC=C2)=NO1	SCR01010	MayBridge	Cc1onc(c1\C=C\2/C(=O)Nc3ccccc23)c4ccccc4
PCM-0000524	FC(F)(F)OC1=CC=C(N(C(=O)N(N(C2=NC=CC=C2N2C=CC=C2)[H])[H])[H])C=C1	SEW04299	MayBridge	FC(F)(F)Oc1ccc(NC(=O)NNc2ncccc2n3cccc3)cc1
PCM-0000525	COC(=O)C1=C(C)N([H])C2=C(C1C1=CN([H])C=N1)C(=O)CC(C)(C)C2	HTS04681	MayBridge	COC(=O)C1=C(C)NC2=C(C1c3c[nH]cn3)C(=O)CC(C)(C)C2
PCM-0000526	CN(C)CCCN(S(=O)(=O)C1=CC(C(F)(F)F)=CC(C(F)(F)F)=C1)[H]	CD05416	MayBridge	CN(C)CCCNS(=O)(=O)c1cc(cc(c1)C(F)(F)F)C(F)(F)F
PCM-0000527	CC(C)(C)C1=CC=C(OC2=CC=C(N(C(=O)C3=CC=C(C(F)(F)F)C=C3)[H])C=N2)C=C1	HTS08498	MayBridge	CC(C)(C)c1ccc(Oc2ccc(NC(=O)c3ccc(cc3)C(F)(F)F)cn2)cc1
PCM-0000528	CC1=NN([H])C(C2=CC=CS2)=C1C(=O)N(N([H])[H])[H]	SPB00947	MayBridge	Cc1n[nH]c(c2cccs2)c1C(=O)NN
PCM-0000529	CCOC(=O)C1=CC=C2N=C(C(F)(F)F)C=C(N3CC(C)CC(C)C3)C2=C1	KM10723	MayBridge	CCOC(=O)c1ccc2nc(cc(N3CC(C)CC(C)C3)c2c1)C(F)(F)F
PCM-0000530	FC(F)(F)C1=CC(N(C=C2C(=O)CC(C3=CC=CC=C3)CC2=O)[H])=CC(C(F)(F)F)=C1	KM03611	MayBridge	FC(F)(F)c1cc(NC=C2C(=O)CC(CC2=O)c3ccccc3)cc(c1)C(F)(F)F
PCM-0000531	COC1=CC=C2SC(N(C(=O)N(C(=O)C3=C(Cl)C=CC=C3Cl)[H])[H])=NC2=C1	BTB04821	MayBridge	COc1ccc2sc(NC(=O)NC(=O)c3c(Cl)cccc3Cl)nc2c1
PCM-0000532	CCOC(=O)/C(=C/N(C1=CC(C)=C(OS(=O)(=O)C2=CC(Cl)=CC(Cl)=C2)C(Cl)=C1)[H])C#N	BTB05662	MayBridge	CCOC(=O)\C(=C\Nc1cc(C)c(OS(=O)(=O)c2cc(Cl)cc(Cl)c2)c(Cl)c1)\C#N
PCM-0000533	COC1=CC=CC(N2CC(=O)N(N(C(=O)N(C3CCCCC3)[H])[H])CC2=O)=C1	HTS12925	MayBridge	COc1cccc(c1)N2CC(=O)N(CC2=O)NC(=O)NC3CCCCC3
PCM-0000534	CN1C=C(S(=O)(=O)N(C2=CC=C(OC3=C(Cl)C=CC=C3Cl)N=C2)[H])C=N1	HTS11139	MayBridge	Cn1cc(cn1)S(=O)(=O)Nc2ccc(Oc3c(Cl)cccc3Cl)nc2
PCM-0000535	O=C(OC1=CC=C(CC#N)C=C1)C1=CC=CN=C1	RF04720	MayBridge	O=C(Oc1ccc(CC#N)cc1)c2cccnc2
PCM-0000536	O=S(=O)(N(C1=CC=CC=C1N1CCOCC1)[H])C1=CC=CC2=NON=C12	HTS07203	MayBridge	O=S(=O)(Nc1ccccc1N2CCOCC2)c3cccc4nonc34
PCM-0000537	CC1=NC(C(F)(F)F)=C(C(=O)N(N(C2=NC=C(Cl)C=C2C(F)(F)F)[H])[H])S1	SPB07349	MayBridge	Cc1nc(c(s1)C(=O)NNc2ncc(Cl)cc2C(F)(F)F)C(F)(F)F
PCM-0000538	CCOC(=O)C1=CC(C(=O)OC)=C(C)N=C1N(CC1=CC=C2OCOC2=C1)[H]	AW01009	MayBridge	CCOC(=O)c1cc(C(=O)OC)c(C)nc1NCc2ccc3OCOc3c2
PCM-0000539	COC(=O)N1C2CC(C=C2)C1(C(F)(F)F)C(F)(F)F	RJC02587	MayBridge	COC(=O)N1C2CC(C=C2)C1(C(F)(F)F)C(F)(F)F
PCM-0000540	CN1N=C(C2=CC=CC=C2)C=C1N(C(=O)N(C1=CC=C(OC(F)(F)F)C=C1)[H])[H]	HTS10224	MayBridge	Cn1nc(cc1NC(=O)Nc2ccc(OC(F)(F)F)cc2)c3ccccc3
PCM-0000541	O=C(/C(=C/N(C1=CN=CC=N1)[H])C#N)C1=CC=CS1	KM04889	MayBridge	O=C(\C(=C\Nc1cnccn1)\C#N)c2cccs2
PCM-0000542	O=C(CC#N)N(CC1=CC=CO1)[H]	DP00466	MayBridge	O=C(CC#N)NCc1occc1
PCM-0000543	CN(C)C1=CC=C(/C=N/N(C(=S)N([H])[H])[H])C(O[H])=C1	XBX00222	MayBridge	CN(C)c1ccc(\C=N\NC(=S)N)c(O)c1
PCM-0000544	CC1=NC(C(F)(F)F)=NC(O[H])=C1C	SPB04772	MayBridge	Cc1nc(nc(O)c1C)C(F)(F)F
PCM-0000545	N1(CCCN(C)C)C2=C(CCC3=C1C=CC=C3)C=CC(Cl)=C2	RJC01223	MayBridge	CN(C)CCCN1c2ccccc2CCc3ccc(Cl)cc13
PCM-0000546	CC(C(C1=C(N([H])[H])N(C)C(=O)N(C)C1=O)C1=CC=CS1)[N+](=O)[O-]	S13313	MayBridge	CC(C(C1=C(N)N(C)C(=O)N(C)C1=O)c2cccs2)[N+](=O)[O-]
PCM-0000547	CCOC(=O)C(=CN(C1=CSC=C1S(=O)(=O)C(C)C)[H])C(=O)OCC	KM02817	MayBridge	CCOC(=O)C(=CNc1cscc1S(=O)(=O)C(C)C)C(=O)OCC
PCM-0000548	CC1CS(=O)(=O)CCO1	DFP00034	MayBridge	CC1CS(=O)(=O)CCO1
PCM-0000549	CC1=CC=C(S(=O)(=O)N(C2=CC=C3N([H])C=C(Cl)C3=C2)[H])C=C1	SP01353	MayBridge	Cc1ccc(cc1)S(=O)(=O)Nc2ccc3[nH]cc(Cl)c3c2
PCM-0000550	CC(C)CC1=CC=C(C(C)C2=NN=C(C3=CC=CC([N+](=O)[O-])=C3)O2)C=C1	SEW06521	MayBridge	CC(C)Cc1ccc(cc1)C(C)c2oc(nn2)c3cccc(c3)[N+](=O)[O-]
PCM-0000551	CC1CN(C(=O)N(C(=O)C2=NN(C3=CC=CC=C3)N=C2C)[H])CC(C)O1	BTB05928	MayBridge	CC1CN(CC(C)O1)C(=O)NC(=O)c2nn(nc2C)c3ccccc3
PCM-0000552	CC1=CC=C(S(=O)(=NC(=O)C2=CC=C(C3=CC(C(F)(F)F)=NN3C)S2)C)C=C1	KM03055	MayBridge	Cc1ccc(cc1)S(=O)(=NC(=O)c2ccc(s2)c3cc(nn3C)C(F)(F)F)C
PCM-0000553	COC(=O)C1=CC(C2=CC=C(OC)C=C2)=C(C2=CC=C(OC)C=C2)S1	SEW04824	MayBridge	COC(=O)c1cc(c2ccc(OC)cc2)c(s1)c3ccc(OC)cc3
PCM-0000554	CN1C(C(F)(F)F)=NN=C1S(=O)(=O)CC1=CC=C(C2=CSN=N2)C=C1	SEW01439	MayBridge	Cn1c(nnc1S(=O)(=O)Cc2ccc(cc2)c3csnn3)C(F)(F)F
PCM-0000555	CC1=CC=C(N(C(=S)N(C(=O)C2=CC=CC=C2)[H])[H])C=C1N(S(=O)(=O)C)[H]	BTB01398	MayBridge	Cc1ccc(NC(=S)NC(=O)c2ccccc2)cc1NS(=O)(=O)C
PCM-0000556	C1(C(=O)OCC)=C(N([H])[H])N=C(SC)S1	GK00772	MayBridge	CCOC(=O)c1sc(SC)nc1N
PCM-0000557	CC1=CC=C(N2N=NN=C2SCC2=NC(C3=CC=CC([N+](=O)[O-])=C3)=NO2)C(C)=C1	BTB02953	MayBridge	Cc1ccc(c(C)c1)n2nnnc2SCc3onc(n3)c4cccc(c4)[N+](=O)[O-]
PCM-0000558	[O-][N+](=O)C1=CC(Cl)=CC=C1SC1=CC=CC=C1	BTB02871	MayBridge	[O-][N+](=O)c1cc(Cl)ccc1Sc2ccccc2
PCM-0000559	CCCS(=O)(=O)C1=CSC=C1N(C(=O)CSCCS(=O)(=O)C1=CC=C(Cl)C=C1)[H]	KM03435	MayBridge	CCCS(=O)(=O)c1cscc1NC(=O)CSCCS(=O)(=O)c2ccc(Cl)cc2
PCM-0000560	[O-][N+](=O)C1=CC=CN=C1N(CC1=CC=CC=C1)[H]	KM10676	MayBridge	[O-][N+](=O)c1cccnc1NCc2ccccc2
PCM-0000561	CSC1=NN(C2=CC=CC=C2)C=C1/C(=N/OC(=O)N(C1=CC=CC(Cl)=C1)[H])N([H])[H]	KM07788	MayBridge	CSc1nn(cc1\C(=N\OC(=O)Nc2cccc(Cl)c2)\N)c3ccccc3
PCM-0000562	COC(=O)C1=C(C)OC(S(=O)(=O)N2CCSC2)=C1	SCR00897	MayBridge	COC(=O)c1cc(oc1C)S(=O)(=O)N2CCSC2
PCM-0000563	CC1=C(S(=O)(=O)N(C2=CC(C(F)(F)F)=CC=C2N2CCOCC2)[H])C(C)=NO1	HTS02570	MayBridge	Cc1onc(C)c1S(=O)(=O)Nc2cc(ccc2N3CCOCC3)C(F)(F)F
PCM-0000564	CSC(=C(C#N)C(=O)C1=CC=CC=C1)SC	KM00767	MayBridge	CSC(=C(C#N)C(=O)c1ccccc1)SC
PCM-0000565	FC1=CC=C(N(N(S(=O)(=O)C2=CC=C(Cl)C=C2)[H])[H])C(F)=C1	SPB00465	MayBridge	Fc1ccc(NNS(=O)(=O)c2ccc(Cl)cc2)c(F)c1
PCM-0000566	ClC1=CC=C(C2=CSC(C3=CC=CN=C3)=N2)C=C1	DP01358	MayBridge	Clc1ccc(cc1)c2csc(n2)c3cccnc3
PCM-0000567	O=C1/C(=C/C2=CSC3=CC=CC=C23)CCC2=CC=CC=C12	S12897	MayBridge	O=C1\C(=C\c2csc3ccccc23)\CCc4ccccc14
PCM-0000568	CC1=CC(N(C(=O)N(C2=CN=CC=C2C(F)(F)F)[H])[H])=NO1	RF04125	MayBridge	Cc1onc(NC(=O)Nc2cnccc2C(F)(F)F)c1
PCM-0000569	CC(C)(C)OC(=O)N(CC/N=C/C1=CC=C(Cl)C=C1)[H]	AW00405	MayBridge	CC(C)(C)OC(=O)NCC\N=C\c1ccc(Cl)cc1
PCM-0000570	FC(F)(F)C1=CC=CC(CC2=CC=CC(C(F)(F)F)=C2)=C1	CD03080	MayBridge	FC(F)(F)c1cccc(Cc2cccc(c2)C(F)(F)F)c1
PCM-0000571	CC(C(=O)N(N([H])[H])[H])N1N=NC(N2CCOCC2)=N1	RJF01826	MayBridge	CC(C(=O)NN)n1nnc(n1)N2CCOCC2
PCM-0000572	CC1=CSC(C(=O)N(N([H])[H])[H])=C1	GK01990	MayBridge	Cc1csc(c1)C(=O)NN
PCM-0000573	CSC1=CC=C(/C=C(\C#N)C(=O)N([H])[H])C=C1	S13822	MayBridge	CSc1ccc(\C=C(/C#N)\C(=O)N)cc1
PCM-0000574	N(/C(=N\OC(=O)N(C1=CC=C(Cl)C=C1)[H])CCSC1=CC=C(Cl)C=C1)([H])[H]	SEW00747	MayBridge	N\C(=N/OC(=O)Nc1ccc(Cl)cc1)\CCSc2ccc(Cl)cc2
PCM-0000575	CCOC(=O)C1=CN(CC2=CC=C(Cl)C=C2Cl)C2=CC(C)=NN2C1=O	KM07948	MayBridge	CCOC(=O)C1=CN(Cc2ccc(Cl)cc2Cl)c3cc(C)nn3C1=O
PCM-0000576	CC1=NC(CSC2=NN=C(O[H])N2CC2=CC=CC=C2)=CS1	SPB02174	MayBridge	Cc1nc(CSc2nnc(O)n2Cc3ccccc3)cs1
PCM-0000577	CC1=CSC2=NC=NC(SC3=CC=CC=C3N([H])[H])=C12	GK01664	MayBridge	Cc1csc2ncnc(Sc3ccccc3N)c12
PCM-0000578	CC1=CC=C(S(=O)(=O)N(C(=O)N(C2=CC(C(F)(F)F)=CC=C2N(CCN(C(=O)OC(C)(C)C)[H])[H])[H])[H])C=C1	AW00537	MayBridge	Cc1ccc(cc1)S(=O)(=O)NC(=O)Nc2cc(ccc2NCCNC(=O)OC(C)(C)C)C(F)(F)F
PCM-0000579	CN1N=CC=C1N(C(=O)/C(=C/C1=CC=C(Cl)C=C1)C#N)[H]	GK03140	MayBridge	Cn1nccc1NC(=O)\C(=C\c2ccc(Cl)cc2)\C#N
PCM-0000580	CC(C)(C)C(=O)CSC1=NC(N([H])[H])=C(C(=O)C(C)(C)C)S1	CD08696	MayBridge	CC(C)(C)C(=O)CSc1nc(N)c(s1)C(=O)C(C)(C)C
PCM-0000581	N(C1=NC(C2=CSC3=CC=CC=C23)=CS1)([H])[H]	PD00608	MayBridge	Nc1nc(cs1)c2csc3ccccc23
PCM-0000582	O=C(N(C1=CC=CC=C1)[H])N(C1=CC=C(C2SCCS2)C=C1)[H]	KM00724	MayBridge	O=C(Nc1ccccc1)Nc2ccc(cc2)C3SCCS3
PCM-0000583	CC(=O)N(C1=CC=C(N(C(=O)CSCC(=O)O)[H])C=C1)[H]	HTS08568	MayBridge	CC(=O)Nc1ccc(NC(=O)CSCC(=O)O)cc1
PCM-0000584	C1COC2=CC(C3=NC(C4=NC5=CC=CC=C5S4)=CS3)=CC=C2O1	SCR00138	MayBridge	C1COc2cc(ccc2O1)c3nc(cs3)c4nc5ccccc5s4
PCM-0000585	O=C(N(/N=C/C1=CC=CO1)[H])C1=CC=CN=C1	BTB00364	MayBridge	O=C(N\N=C\c1occc1)c2cccnc2
PCM-0000586	COC1=CC=C([N+](=O)[O-])C(OC)=C1C(=O)N(C(=O)N(C1=NC(C)=NC(C)=N1)[H])[H]	BTB07594	MayBridge	COc1ccc(c(OC)c1C(=O)NC(=O)Nc2nc(C)nc(C)n2)[N+](=O)[O-]
PCM-0000587	CC1=CC=C(S(=O)(=O)N(CC(=O)OCC2=CC=CC=C2)[H])C=C1	BTB09327	MayBridge	Cc1ccc(cc1)S(=O)(=O)NCC(=O)OCc2ccccc2
PCM-0000588	N(C1=NC(=O)N(C2OC(COC(=O)C3=CC=CC=C3)C(O[H])C2O[H])N=C1)([H])[H]	JFD02279	MayBridge	NC1=NC(=O)N(N=C1)C2OC(COC(=O)c3ccccc3)C(O)C2O
PCM-0000589	N(C(=O)C1=CN(C(=O)N(C2=CC=C(Cl)C=C2Cl)[H])CCC1C(F)(F)F)([H])[H]	RF04555	MayBridge	NC(=O)C1=CN(CCC1C(F)(F)F)C(=O)Nc2ccc(Cl)cc2Cl
PCM-0000590	OC(=O)C1=NC=CN=C1C(=O)N(C1=CC=C2OCOC2=C1)[H]	HTS02181	MayBridge	OC(=O)c1nccnc1C(=O)Nc2ccc3OCOc3c2
PCM-0000591	CC1=C(C2=NC(C3=CC=C(F)C=C3)=CS2)SN=N1	CD05595	MayBridge	Cc1nnsc1c2nc(cs2)c3ccc(F)cc3
PCM-0000592	CC(=O)N1CCC2=CC=CC=C12	KM05451	MayBridge	CC(=O)N1CCc2ccccc12
PCM-0000593	FC(F)(F)C1=CC=CC(N2C(=O)ON=C2C2=CC=CN=C2)=C1	RF05162	MayBridge	FC(F)(F)c1cccc(c1)N2C(=O)ON=C2c3cccnc3
PCM-0000594	CC(=O)C1=C(C)N=C(N2CCOCC2)S1	SEW03933	MayBridge	CC(=O)c1sc(nc1C)N2CCOCC2
PCM-0000595	ClC1=CC=C(C2=NOC(C3=CN([H])N=C3C3=CC=CC=C3)=N2)C=C1	CD09386	MayBridge	Clc1ccc(cc1)c2noc(n2)c3c[nH]nc3c4ccccc4
PCM-0000596	CC1=C(CC(=O)N(N([H])[H])[H])SC2=CC=C(Cl)C=C12	MWP00364	MayBridge	Cc1c(CC(=O)NN)sc2ccc(Cl)cc12
PCM-0000597	BrC1=CC=C(C(=O)CC2=CC=CC=C2)C=C1	RJC01073	MayBridge	Brc1ccc(cc1)C(=O)Cc2ccccc2
PCM-0000598	O(C1=C(Cl)C(Cl)=C(Cl)C2=CC=CC=C12)[H]	BTB12851	MayBridge	Oc1c(Cl)c(Cl)c(Cl)c2ccccc12
PCM-0000599	C1C(C2=CC=CC=C2)=CC=C1C1=CC=CC=C1	NRB01379	MayBridge	C1C(=CC=C1c2ccccc2)c3ccccc3
PCM-0000600	FC1=CC=C(N2/C(=N/C3=CC=CC=N3)SC=C2C2=CC=CS2)C=C1	HTS13536	MayBridge	Fc1ccc(cc1)N2\C(=N\c3ccccn3)\SC=C2c4cccs4
PCM-0000601	CC(=C\C(=O)O)/C=C/C1=CN([H])C2=CC=CC=C12	BTB12908	MayBridge	C\C(=C/C(=O)O)\C=C\c1c[nH]c2ccccc12
PCM-0000602	FC(F)(F)C1=C(C2=NN=NN2C2=CC=CC=C2)C=NN1[H]	NRB04658	MayBridge	FC(F)(F)c1[nH]ncc1c2nnnn2c3ccccc3
PCM-0000603	CN1N=NN=C1SCC(=O)N(C1=CC=CC=C1C#N)[H]	NRB00230	MayBridge	Cn1nnnc1SCC(=O)Nc2ccccc2C#N
PCM-0000604	[O-][N+](=O)C1=CC=C(CC(=O)N(C2=NC=CS2)[H])C=C1	RF00491	MayBridge	[O-][N+](=O)c1ccc(CC(=O)Nc2nccs2)cc1
PCM-0000605	CC(C)(C)C1=NN(CC2=CC=C(F)C=C2)C(C(=O)N(C2=CC=C(F)C=C2)[H])=C1	HTS00913	MayBridge	CC(C)(C)c1cc(C(=O)Nc2ccc(F)cc2)n(Cc3ccc(F)cc3)n1
PCM-0000606	COC1=NC(C)=C([N+](=O)[O-])C(OC)=N1	JFD02428	MayBridge	COc1nc(C)c(c(OC)n1)[N+](=O)[O-]
PCM-0000607	CCCCN(CCCC)C1=CC=C(N=NC2=CC=C([N+](=O)[O-])C=C2)C=C1	JFD03377	MayBridge	CCCCN(CCCC)c1ccc(cc1)N=Nc2ccc(cc2)[N+](=O)[O-]
PCM-0000608	CC1=NC(C2=CC=C(N(C(=O)C3=CC=CS3)[H])C=C2)=CS1	HTS03123	MayBridge	Cc1nc(cs1)c2ccc(NC(=O)c3cccs3)cc2
PCM-0000609	CC1=CC=C(S(=O)(=O)N(C(=O)N(CCSCC2=CC=CO2)[H])[H])C=C1	KM10286	MayBridge	Cc1ccc(cc1)S(=O)(=O)NC(=O)NCCSCc2occc2
PCM-0000610	CC1=C(C(=O)N=S(=O)(C)C2=CC=CC=C2)C(C2=C(Cl)C=CC=C2Cl)=NO1	KM02827	MayBridge	Cc1onc(c1C(=O)N=S(=O)(C)c2ccccc2)c3c(Cl)cccc3Cl
PCM-0000611	C(/N=C/C1=CC=C2OCOC2=C1)C1=CC=CC=C1	BTB00692	MayBridge	C(\N=C\c1ccc2OCOc2c1)c3ccccc3
PCM-0000612	CC1=NC(CSC2=NN=C(C3=CC=C(C(C)(C)C)C=C3)N2[H])=CS1	SPB02176	MayBridge	Cc1nc(CSc2nnc([nH]2)c3ccc(cc3)C(C)(C)C)cs1
PCM-0000613	COC(=O)C1=C(N(C(=O)CC2N(C(=O)N(S(=O)(=O)C3=CC=C(C)C=C3)[H])CCN([H])C2=O)[H])C=CS1	HTS07293	MayBridge	COC(=O)c1sccc1NC(=O)CC2N(CCNC2=O)C(=O)NS(=O)(=O)c3ccc(C)cc3
PCM-0000614	FC1=CC=C(CN(C2=NCCS2)[H])C=C1	S14515	MayBridge	Fc1ccc(CNC2=NCCS2)cc1
PCM-0000615	CC1=CC=C(SC2=CC=C(N(C(=O)N(C3=CC=C(SC(F)(F)F)C=C3)[H])[H])C=N2)C=C1	BTB08356	MayBridge	Cc1ccc(Sc2ccc(NC(=O)Nc3ccc(SC(F)(F)F)cc3)cn2)cc1
PCM-0000616	CC(C)C1=CC=C(N(C(=O)N(C(=O)C2=NOC=N2)[H])[H])C=C1	SEW00391	MayBridge	CC(C)c1ccc(NC(=O)NC(=O)c2nocn2)cc1
PCM-0000617	CN(CCC1=CC=CC=N1)C(=O)C1=NN(C2=CC=CC=C2)N=C1C	HTS09191	MayBridge	CN(CCc1ccccn1)C(=O)c2nn(nc2C)c3ccccc3
PCM-0000618	CCOC1=CC(C2=CC=CC=C2)=NC(S[H])=N1	EN00127	MayBridge	CCOc1cc(nc(S)n1)c2ccccc2
PCM-0000619	CCCCCCCCCCCCCCN(C(=O)CSC1=NN=CN1C)[H]	BTB14135	MayBridge	CCCCCCCCCCCCCCNC(=O)CSc1nncn1C
PCM-0000620	CC1=C(C2=C(C(=O)N([H])[H])C(C)=NO2)SN=N1	SPB03414	MayBridge	Cc1nnsc1c2onc(C)c2C(=O)N
PCM-0000621	CC(C)C1OCC2=CN=C(C)C(O[H])=C2CO1	RJC03962	MayBridge	CC(C)C1OCc2cnc(C)c(O)c2CO1
PCM-0000622	CC1=CC(C)=C(CSCCN2C(C)=CC=C2C)C(C)=C1	SEW06535	MayBridge	Cc1cc(C)c(CSCCn2c(C)ccc2C)c(C)c1
PCM-0000623	COC1=CC=C2N=C(N(N([H])[H])[H])N=NC2=C1	NRB04013	MayBridge	COc1ccc2nc(NN)nnc2c1
PCM-0000624	ClC1=CC=C2C(=C1)C1=CC=CC=C1N2CN1CCOCC1	RJC01734	MayBridge	Clc1ccc2c(c1)c3ccccc3n2CN4CCOCC4
PCM-0000625	CC1=CC=C(SC2=CC=C([N+](=O)[O-])C=C2)C=C1	RH01338	MayBridge	Cc1ccc(Sc2ccc(cc2)[N+](=O)[O-])cc1
PCM-0000626	O=C(CSC1=NN=C(C2=CC=NC=C2)O1)C1=CC=C(C2=CC=CC=C2)C=C1	HTS10359	MayBridge	O=C(CSc1oc(nn1)c2ccncc2)c3ccc(cc3)c4ccccc4
PCM-0000627	N(C(=N/N=C/C1=CC=C(Cl)C=C1Cl)N([H])[H])([H])[H]	NRB04536	MayBridge	NC(=N\N=C\c1ccc(Cl)cc1Cl)N
PCM-0000628	S=C(N(CC1=CC=CO1)[H])N(C1CC1)[H]	RJF00375	MayBridge	S=C(NCc1occc1)NC2CC2
PCM-0000629	COC1=CC(OCC2=CC=CC=C2)=CC=C1CN1CCCC2=CC(C)=CC=C12	HTS04871	MayBridge	COc1cc(OCc2ccccc2)ccc1CN3CCCc4cc(C)ccc34
PCM-0000630	O=C1N([H])CCN1CCN(S(=O)(=O)C1=CC=C(S(=O)(=O)C2=CC=CC=C2)S1)[H]	HTS02798	MayBridge	O=C1NCCN1CCNS(=O)(=O)c2ccc(s2)S(=O)(=O)c3ccccc3
PCM-0000631	S(C1=NN=C2N=C3C4=CC=CC=C4C4=CC=CC=C4C3=NN12)[H]	RJC00047	MayBridge	Sc1nnc2nc3c4ccccc4c5ccccc5c3nn12
PCM-0000632	C1CN(C2=CC(C3=CC=CN=C3)=NC3=CC=CC=C23)CCO1	RJC03447	MayBridge	C1CN(CCO1)c2cc(nc3ccccc23)c4cccnc4
PCM-0000633	N(C(=S)N(/N=C/C1=NC=C(C(F)(F)F)C=C1Cl)[H])([H])[H]	HC00071	MayBridge	NC(=S)N\N=C\c1ncc(cc1Cl)C(F)(F)F
PCM-0000634	CC(=O)N(N(C(=O)C1=CC=CC=N1)[H])[H]	BTB14006	MayBridge	CC(=O)NNC(=O)c1ccccn1
PCM-0000635	CC1=CC=C(OCC2SCCN2C(=O)C2=C(Cl)C=CC=C2Cl)C([N+](=O)[O-])=C1	FM00282	MayBridge	Cc1ccc(OCC2SCCN2C(=O)c3c(Cl)cccc3Cl)c(c1)[N+](=O)[O-]
PCM-0000636	O(C1=CC=C(Cl)C=C1C1=NN([H])C=C1)[H]	JFD01904	MayBridge	Oc1ccc(Cl)cc1c2cc[nH]n2
PCM-0000637	CC1=C(C(=O)N2CCOCC2)C(C2=C(F)C=CC=C2Cl)=NO1	CD05603	MayBridge	Cc1onc(c1C(=O)N2CCOCC2)c3c(F)cccc3Cl
PCM-0000638	O1N=C2C=CC3=C(N([H])C4=CC=CC=C34)C2=N1	BTB14394	MayBridge	o1nc2ccc3c4ccccc4[nH]c3c2n1
PCM-0000639	O=C(N(C1=CC=C2C=CC=CC2=N1)[H])C1=CC=C2CCOC2=C1	HTS06290	MayBridge	O=C(Nc1ccc2ccccc2n1)c3ccc4CCOc4c3
PCM-0000640	CC(C)(C)C1=CC=C(C2=NN([H])C(SCC(=O)C3=CC=C(Cl)C=C3)=NN2[H])C=C1	HTS06861	MayBridge	CC(C)(C)c1ccc(cc1)C2=NNC(=NN2)SCC(=O)c3ccc(Cl)cc3
PCM-0000641	CC1=CC=C(S(=O)(=O)OC2=C(Cl)C=C(Cl)C=C2/C=N\C2=CC(C)=C(C)C=C2C)C=C1	SJC00186	MayBridge	Cc1ccc(cc1)S(=O)(=O)Oc2c(Cl)cc(Cl)cc2\C=N/c3cc(C)c(C)cc3C
PCM-0000642	CC(=O)N(N(S(=O)(=O)C1=C(C)C(S(=O)(=O)C2=CC=C(Cl)C=C2)=CS1)[H])[H]	KM03929	MayBridge	CC(=O)NNS(=O)(=O)c1scc(c1C)S(=O)(=O)c2ccc(Cl)cc2
PCM-0000643	CCCN(C1=NC(=O)C2=CC=CN=C2S1)C1=CC=C(C)C=C1	BTB08212	MayBridge	CCCN(C1=NC(=O)c2cccnc2S1)c3ccc(C)cc3
PCM-0000644	FC1=CC=C2C3SC4=CC=CC=C4C(=O)C3=C(C3=CC=CC=C3)C2=C1	S15470	MayBridge	Fc1ccc2C3Sc4ccccc4C(=O)C3=C(c5ccccc5)c2c1
PCM-0000645	CC(C)(C)/C=N/N(S(=O)(=O)C1=CC=C(Cl)S1)[H]	KM01760	MayBridge	CC(C)(C)\C=N\NS(=O)(=O)c1ccc(Cl)s1
PCM-0000646	O(C1=C(Cl)C=C(Cl)C=C1/C=N\C1=CC=CC=C1N1C(=O)C2=CC=CC=C2C1=O)[H]	S05507	MayBridge	Oc1c(Cl)cc(Cl)cc1\C=N/c2ccccc2N3C(=O)c4ccccc4C3=O
PCM-0000647	O=C1N([H])CCCCC1N(S(=O)(=O)C1=CC=CC=C1)[H]	HTS06698	MayBridge	O=C1NCCCCC1NS(=O)(=O)c2ccccc2
PCM-0000648	CC(C)(C)/C(=N/[H])N(C(=O)C1=CC=C([N+](=O)[O-])O1)[H]	BR00126	MayBridge	CC(C)(C)C(=N)NC(=O)c1oc(cc1)[N+](=O)[O-]
PCM-0000649	S=C(N(C1CCCCC1)[H])N1CC2CCC(CC2)C1	BTB02558	MayBridge	S=C(NC1CCCCC1)N2CC3CCC(CC3)C2
PCM-0000650	CSC1=C(C#N)C(C2=C(C)OC(C(C)(C)C)=C2)=NN1C	SP01094	MayBridge	CSc1c(C#N)c(nn1C)c2cc(oc2C)C(C)(C)C
PCM-0000651	OC(=O)/C(=C/C1=CSC=C1)C1=CC(F)=CC(F)=C1	SEW04711	MayBridge	OC(=O)\C(=C\c1ccsc1)\c2cc(F)cc(F)c2
PCM-0000652	IC1=CC=C2OC3=CC=C(I)C=C3C2=C1	SEW04798	MayBridge	Ic1ccc2oc3ccc(I)cc3c2c1
PCM-0000653	CN(C1=NC=NC(N(N(C(=O)N(C2=CC=C(OC(F)(F)F)C=C2)[H])[H])[H])=C1[N+](=O)[O-])[H]	KM08041	MayBridge	CNc1ncnc(NNC(=O)Nc2ccc(OC(F)(F)F)cc2)c1[N+](=O)[O-]
PCM-0000654	FC1=CC=C(C2=NN(C3=CC=CC=C3)C(=O)C3=CC=CC=C23)C=C1	DP00598	MayBridge	Fc1ccc(cc1)C2=NN(C(=O)c3ccccc23)c4ccccc4
PCM-0000655	COC(=O)C1=C(N(C(=O)CSCC2=C(F)C=CC=C2Cl)[H])SC=C1C	SCR00159	MayBridge	COC(=O)c1c(C)csc1NC(=O)CSCc2c(F)cccc2Cl
PCM-0000656	CC1=NC(SCC(=O)C2=CC=CS2)=NC(O[H])=C1CC=C	AW00486	MayBridge	Cc1nc(SCC(=O)c2cccs2)nc(O)c1CC=C
PCM-0000657	O(C(C1=CC2=CC([N+](=O)[O-])=CC=C2O1)C1=CC=C(C2=CC=CC=C2)C=C1)[H]	RH01805	MayBridge	OC(c1oc2ccc(cc2c1)[N+](=O)[O-])c3ccc(cc3)c4ccccc4
PCM-0000658	COCCOC1=CC=CC=C1N(C(=S)SCCSC(=S)N(C1=CC=CC=C1OCCOC)[H])[H]	RJF00101	MayBridge	COCCOc1ccccc1NC(=S)SCCSC(=S)Nc2ccccc2OCCOC
PCM-0000659	CC1=CC=C(C(=O)C/C(=C\C(=C2\SC(=S)N([H])C2=O)C2=CC=C(C)C=C2)C2=CC=CC=C2)C=C1	NRB03249	MayBridge	Cc1ccc(cc1)C(=O)C\C(=C/C(=C\2/SC(=S)NC2=O)/c3ccc(C)cc3)\c4ccccc4
PCM-0000660	CC1=CC(/N=C/C2=CC=CC=C2O[H])=NO1	S10227	MayBridge	Cc1onc(c1)\N=C\c2ccccc2O
PCM-0000661	CS(=O)(=O)OCCN1CCN(S(=O)(=O)C)CC1	RH00272	MayBridge	CS(=O)(=O)OCCN1CCN(CC1)S(=O)(=O)C
PCM-0000662	C(=N/N=C/C1=CC=CS1)\C1=CC=CS1	S09337	MayBridge	C(=N\N=C\c1cccs1)/c2cccs2
PCM-0000663	OC(=O)CCC(=O)N(CC(=O)C1=CC=C(F)C=C1)[H]	HTS10074	MayBridge	OC(=O)CCC(=O)NCC(=O)c1ccc(F)cc1
PCM-0000664	O(C1=C(Cl)C=C(Cl)C=C1/C=N/N(CCC1=CC=CC=N1)[H])[H]	BTB01718	MayBridge	Oc1c(Cl)cc(Cl)cc1\C=N\NCCc2ccccn2
PCM-0000665	CC1(C)OC2[C@](CO[H])([H])O[C@](N3C=NC4=C(N([H])[H])N=CN=C34)([H])C2O1	KM10862	MayBridge	CC1(C)OC2[C@@H](CO)O[C@H](C2O1)n3cnc4c(N)ncnc34
PCM-0000666	C1OC2=CC=C(/N=C/C3=CC=CS3)C=C2O1	RB00126	MayBridge	C1Oc2ccc(cc2O1)\N=C\c3cccs3
PCM-0000667	CN1C=NC(S(=O)(=O)N(C2CCN(CC3=C(F)C=CC=C3Cl)CC2)[H])=C1	HTS02401	MayBridge	Cn1cnc(c1)S(=O)(=O)NC2CCN(Cc3c(F)cccc3Cl)CC2
PCM-0000668	ClC1=CC=C(CSCCS(=O)(=O)CCSCC2=CC=C(Cl)C=C2)C=C1	DFP00063	MayBridge	Clc1ccc(CSCCS(=O)(=O)CCSCc2ccc(Cl)cc2)cc1
PCM-0000669	OC(=O)C1=CC=C(OCC2=CC=CC=C2)C=C1	KM07877	MayBridge	OC(=O)c1ccc(OCc2ccccc2)cc1
PCM-0000670	ClC1=CC=C(S(=O)(=O)N(CCN(C(=O)C2=CC3=CC(Cl)=CC=C3OC2)[H])[H])C=C1	AW01269	MayBridge	Clc1ccc(cc1)S(=O)(=O)NCCNC(=O)C2=Cc3cc(Cl)ccc3OC2
PCM-0000671	S=C(N(CC1=CSC2=CC=CC=C12)[H])N(C1=CC=C2OCOC2=C1)[H]	PD00415	MayBridge	S=C(NCc1csc2ccccc12)Nc3ccc4OCOc4c3
PCM-0000672	CCC1=NC(C2=CC=C(Cl)C=C2)=NO1	DP01237	MayBridge	CCc1onc(n1)c2ccc(Cl)cc2
PCM-0000673	COC1=CC(C2=NN([H])C(=S)N2C)=CC(OC)=C1OC	HTS13402	MayBridge	COc1cc(cc(OC)c1OC)C2=NNC(=S)N2C
PCM-0000674	O(CCN1N=C(C2=CC=C(F)C=C2)C2=CC=CC=C2C1=O)[H]	DP00597	MayBridge	OCCN1N=C(c2ccc(F)cc2)c3ccccc3C1=O
PCM-0000675	FC(F)(F)C1=CC=C2C=C(CSC3=CC=C(Cl)C=C3)C=CC2=N1	KM08517	MayBridge	FC(F)(F)c1ccc2cc(CSc3ccc(Cl)cc3)ccc2n1
PCM-0000676	CC1=C(C(=O)O/N=C(\N([H])[H])CC2=NC3=CC=CN=C3N2C2CC2)C=C(C2=CC=C(Cl)C=C2)O1	RH01024	MayBridge	Cc1oc(cc1C(=O)O\N=C(/N)\Cc2nc3cccnc3n2C4CC4)c5ccc(Cl)cc5
PCM-0000677	ClC1=CC=C(S(=O)(=O)N2C=CC(C3=CC=C(Br)S3)=N2)C=C1	KM08546	MayBridge	Clc1ccc(cc1)S(=O)(=O)n2ccc(n2)c3ccc(Br)s3
PCM-0000678	N(C(=O)C1=CC=C(C2=CSN=N2)C=C1)([H])[H]	SEW01125	MayBridge	NC(=O)c1ccc(cc1)c2csnn2
PCM-0000679	COC(=O)C1=C(Cl)C=C(S(=O)(=O)N(C2=CC=C(F)C=C2)[H])S1	HTS00468	MayBridge	COC(=O)c1sc(cc1Cl)S(=O)(=O)Nc2ccc(F)cc2
PCM-0000680	CC1=CC=C(S(=O)(=O)N2CCN(C(=O)C3CCCCC3)CC2)C=C1	RJC03086	MayBridge	Cc1ccc(cc1)S(=O)(=O)N2CCN(CC2)C(=O)C3CCCCC3
PCM-0000681	C/C(=N/N(C(=O)N([H])[H])[H])C1=CC=C(SC2=CC=C(Cl)C=C2)C([N+](=O)[O-])=C1	JP00939	MayBridge	C\C(=N\NC(=O)N)\c1ccc(Sc2ccc(Cl)cc2)c(c1)[N+](=O)[O-]
PCM-0000682	CC1=NC(C(=O)N(N(C(=O)C2=CC=C(Cl)C=C2)[H])[H])=CS1	SPB02303	MayBridge	Cc1nc(cs1)C(=O)NNC(=O)c2ccc(Cl)cc2
PCM-0000683	COC1=CC=C(SCCC(=O)N(N(S(=O)(=O)C2=CC=C(C3=CC=CC=N3)S2)[H])[H])C=C1	HTS05874	MayBridge	COc1ccc(SCCC(=O)NNS(=O)(=O)c2ccc(s2)c3ccccn3)cc1
PCM-0000684	O=C(OCCCCOC(=O)C1=CC=CC=C1)C1=CC=CC=C1	NRB00807	MayBridge	O=C(OCCCCOC(=O)c1ccccc1)c2ccccc2
PCM-0000685	CSC1=NN(C2=CC=CC=C2)C(N([H])[H])=C1S(=O)(=O)C1=CC=C(Cl)C=C1	KM01440	MayBridge	CSc1nn(c(N)c1S(=O)(=O)c2ccc(Cl)cc2)c3ccccc3
PCM-0000686	COC1=C(Cl)C=CC=C1C1=CN2C=CC(C)=CC2=N1	RDR02679	MayBridge	COc1c(Cl)cccc1c2cn3ccc(C)cc3n2
PCM-0000687	CN(C(=O)N(N(C(=O)C1=CSC(CC2=C(Cl)SC3=CC=C(Cl)C=C23)=N1)[H])[H])[H]	MWP00310	MayBridge	CNC(=O)NNC(=O)c1csc(Cc2c(Cl)sc3ccc(Cl)cc23)n1
PCM-0000688	COC1=CC=C(N(S(=O)(=O)C2=CC=C(OCC(F)(F)F)C(C#N)=C2OCC(F)(F)F)[H])C=C1	MWP01135	MayBridge	COc1ccc(NS(=O)(=O)c2ccc(OCC(F)(F)F)c(C#N)c2OCC(F)(F)F)cc1
PCM-0000689	ClC1=CC=C(S(=O)(=O)OC2=CC=CC3=C2C=CN3[H])C(Cl)=C1	BTB07887	MayBridge	Clc1ccc(c(Cl)c1)S(=O)(=O)Oc2cccc3[nH]ccc23
PCM-0000690	CC(=O)/C=C(\C)N(CCN(/C(=C/C(=O)C)C)[H])[H]	JFD01792	MayBridge	CC(=O)\C=C(/C)\NCCN\C(=C\C(=O)C)\C
PCM-0000691	COC1=CC=CC(/C=N/C2=CC(C(F)(F)F)=CC(C(F)(F)F)=C2)=C1O[H]	GK03596	MayBridge	COc1cccc(\C=N\c2cc(cc(c2)C(F)(F)F)C(F)(F)F)c1O
PCM-0000692	S1(=O)(=O)C(CCN(CC)CC)S(=O)(=O)CC(C2=CC=CC=C2)C1	JFD01351	MayBridge	CCN(CC)CCC1S(=O)(=O)CC(CS1(=O)=O)c2ccccc2
PCM-0000693	COCCCN1C=NN2C(=O)C3=CC=CC=C3N=C2C1=O	CD07615	MayBridge	COCCCN1C=NN2C(=O)c3ccccc3N=C2C1=O
PCM-0000694	FC(F)(F)C1=CC=NC(N2CCC(C(=O)N(CC3=CC=C4OCOC4=C3)[H])CC2)=N1	HTS02887	MayBridge	FC(F)(F)c1ccnc(n1)N2CCC(CC2)C(=O)NCc3ccc4OCOc4c3
PCM-0000695	COC1=CC=CC=C1OC1=CC=CC=C1[N+](=O)[O-]	BTB04185	MayBridge	COc1ccccc1Oc2ccccc2[N+](=O)[O-]
PCM-0000696	CC1=NC(C(F)(F)F)=CC=C1C(=O)N1CCN=C(C(F)(F)F)C=C1	HTS01563	MayBridge	Cc1nc(ccc1C(=O)N2CCN=C(C=C2)C(F)(F)F)C(F)(F)F
PCM-0000697	FC(F)(F)C1=CC=C2OC3=C(SC=C3)C(=O)N([H])C2=C1	GK03168	MayBridge	FC(F)(F)c1ccc2Oc3ccsc3C(=O)Nc2c1
PCM-0000698	CC1=CC=C(N(C(=O)C(C#N)C(=S)N(C2=CC=CC=C2Cl)[H])[H])C(C)=C1	DP00458	MayBridge	Cc1ccc(NC(=O)C(C#N)C(=S)Nc2ccccc2Cl)c(C)c1
PCM-0000699	C1C2C3C4C1C1C2C2OC1(C1=CC=CC=C1)C4C32	RJC00813	MayBridge	C1C2C3C4C1C5C2C6OC5(C4C36)c7ccccc7
PCM-0000700	FC1=CC(F)=CC(CC(=O)N(C2=CC=CC=N2)[H])=C1	SEW04674	MayBridge	Fc1cc(F)cc(CC(=O)Nc2ccccn2)c1
PCM-0000701	COC(=O)C1=CC=C(S(=O)(=O)N(CC2=CC=CC=C2)C(C)C)O1	HTS08822	MayBridge	COC(=O)c1oc(cc1)S(=O)(=O)N(Cc2ccccc2)C(C)C
PCM-0000702	CCOC(=O)C(N(C(=O)C)[H])(N(S(=O)(=O)C1=CC=CC=C1)[H])C(F)(F)F	BTB14176	MayBridge	CCOC(=O)C(NC(=O)C)(NS(=O)(=O)c1ccccc1)C(F)(F)F
PCM-0000703	ClC1=CC=C2C(N3CCCCC3)=CC=NC2=C1	RH00412	MayBridge	Clc1ccc2c(ccnc2c1)N3CCCCC3
PCM-0000704	CC(C)(C)C1=CC=C(C(=O)ON(C(=O)C2=CC=C(Cl)C(Cl)=C2)[H])C=C1	CD05564	MayBridge	CC(C)(C)c1ccc(cc1)C(=O)ONC(=O)c2ccc(Cl)c(Cl)c2
PCM-0000705	CCCC1=C(C(=O)N(CC2=CC(F)=CC3=C2OCOC3)[H])C=NN1C1=CC=CC=C1	HTS04152	MayBridge	CCCc1c(cnn1c2ccccc2)C(=O)NCc3cc(F)cc4COCOc34
PCM-0000706	FC(F)(F)C1=CC=CC(N(C(=O)CN2C=CC(C(F)(F)F)=N2)[H])=C1	HAN00240	MayBridge	FC(F)(F)c1cccc(NC(=O)Cn2ccc(n2)C(F)(F)F)c1
PCM-0000707	CCOC(=O)C1=C(N(C(=O)OC2=CC=CC=C2)[H])SN=C1C	KM04199	MayBridge	CCOC(=O)c1c(C)nsc1NC(=O)Oc2ccccc2
PCM-0000708	COC(=O)C1=C(N(S(=O)(=O)C2=C(Cl)SC(Cl)=C2)[H])C=C(C2=CC=CS2)S1	HTS01042	MayBridge	COC(=O)c1sc(cc1NS(=O)(=O)c2cc(Cl)sc2Cl)c3cccs3
PCM-0000709	CC1=C(CN2CCC(C(=O)C3=CC=C(F)C=C3)CC2)SC2=CC=CC=C12	HTS06970	MayBridge	Cc1c(CN2CCC(CC2)C(=O)c3ccc(F)cc3)sc4ccccc14
PCM-0000710	O(C1CCN(C(=S)N(CCC2=CC=CC=C2)[H])CC1)[H]	AW00605	MayBridge	OC1CCN(CC1)C(=S)NCCc2ccccc2
PCM-0000711	CN(C(=O)OC(C)(C)C#CC1=CN=CN=C1)[H]	RF04260	MayBridge	CNC(=O)OC(C)(C)C#Cc1cncnc1
PCM-0000712	O=C(CSC1=NN=C(C2=CC=NC=C2)N1[H])N(C(=O)N(C1=CC=CC=C1)[H])[H]	HTS13376	MayBridge	O=C(CSc1nnc([nH]1)c2ccncc2)NC(=O)Nc3ccccc3
PCM-0000713	CC1=CC=CC(N(C(=O)C(F)(F)F)[H])=C1C(=O)O	BTB07153	MayBridge	Cc1cccc(NC(=O)C(F)(F)F)c1C(=O)O
PCM-0000714	CN1C(SCC2=CC=C(Cl)C=C2)=NC=C1C(=O)N(/N=C/C1=CC=CS1)[H]	KM06129	MayBridge	Cn1c(SCc2ccc(Cl)cc2)ncc1C(=O)N\N=C\c3cccs3
PCM-0000715	CC1=CC(N(C(=O)N(CCN(C2=NC=CC=C2C(F)(F)F)[H])[H])[H])=C(C(F)(F)F)O1	HTS04297	MayBridge	Cc1oc(c(NC(=O)NCCNc2ncccc2C(F)(F)F)c1)C(F)(F)F
PCM-0000716	O(C1=C(Cl)C=C(Cl)C=C1/C=N/C1=CC=NN1C1=CC=CC=C1)[H]	S04801	MayBridge	Oc1c(Cl)cc(Cl)cc1\C=N\c2ccnn2c3ccccc3
PCM-0000717	C/C(=C\C(=O)N(C1=CC=C(F)C=C1)[H])N(C1=CC=C(F)C=C1)[H]	BTB06046	MayBridge	C\C(=C/C(=O)Nc1ccc(F)cc1)\Nc2ccc(F)cc2
PCM-0000718	O=C1N([H])C(=O)C=C(CSC2=CC=CC=N2)N1[H]	SPB01211	MayBridge	O=C1NC(=O)C=C(CSc2ccccn2)N1
PCM-0000719	CCC1=CC2=C(C=C1C1=CC(C3=CC=CC=C3)=C3C=C(Cl)C=CC3=N1)C(C)(C)CCC2(C)C	HR00145	MayBridge	CCc1cc2c(cc1c3cc(c4ccccc4)c5cc(Cl)ccc5n3)C(C)(C)CCC2(C)C
PCM-0000720	N#CC(=C(C#N)C1=CC=CO1)C#N	NRB00510	MayBridge	N#CC(=C(C#N)c1occc1)C#N
PCM-0000721	O(S(=O)(=O)C1=CC2=CC3=CC=CC=C3C=C2N1[H])[H]	RJC01295	MayBridge	OS(=O)(=O)c1cc2cc3ccccc3cc2[nH]1
PCM-0000722	FC1=CC2=C(OCOC2)C(C(=O)N(C2=CC=CC(Cl)=C2)[H])=C1	SCR00567	MayBridge	Fc1cc2COCOc2c(c1)C(=O)Nc3cccc(Cl)c3
PCM-0000723	CC(N(C1(C#N)C2CC3CC(CC1C3)C2)[H])C1=CC=C(C)C=C1C	DSHS00235	MayBridge	CC(NC1(C#N)C2CC3CC(CC1C3)C2)c4ccc(C)cc4C
PCM-0000724	O=C(N(C1=CC=CC=C1)[H])C1=NN(C2=CC=CC=C2)C(C2=CC=CC=C2)=N1	HTS05435	MayBridge	O=C(Nc1ccccc1)c2nc(c3ccccc3)n(n2)c4ccccc4
PCM-0000725	CCCCCCCC1=CC=C(C(=O)O/N=C/C2=C(Cl)C=CC=C2Cl)C=C1	BR00030	MayBridge	CCCCCCCc1ccc(cc1)C(=O)O\N=C\c2c(Cl)cccc2Cl
PCM-0000726	CCOC(=O)C(=CN(C1=CC=CC=C1OC1=CC=C(Cl)C=C1Cl)[H])C(=O)OCC	BTB04883	MayBridge	CCOC(=O)C(=CNc1ccccc1Oc2ccc(Cl)cc2Cl)C(=O)OCC
PCM-0000727	CCOC(=O)C1=NOC(C2=CC=NN2S(=O)(=O)C2=CC=CC(C(F)(F)F)=C2)=C1	SPB04641	MayBridge	CCOC(=O)c1cc(on1)c2ccnn2S(=O)(=O)c3cccc(c3)C(F)(F)F
PCM-0000728	FC(F)(F)C1=CC(C(F)(F)F)=CC(S(=O)(=O)N(C2=CC=C(N3C=CC=C3)C=C2)[H])=C1	CD07653	MayBridge	FC(F)(F)c1cc(cc(c1)S(=O)(=O)Nc2ccc(cc2)n3cccc3)C(F)(F)F
PCM-0000729	CC1=CC=C(OC2=NC=CC=C2N(S(=O)(=O)C2=CC=C(C3=CC=CC=N3)S2)[H])C2=C1CCC2	HTS02376	MayBridge	Cc1ccc(Oc2ncccc2NS(=O)(=O)c3ccc(s3)c4ccccn4)c5CCCc15
PCM-0000730	FC(F)(F)C1=CC=NC(N(CCN(C(=O)N(C2=CC=CC(Cl)=C2Cl)[H])[H])[H])=N1	AW00704	MayBridge	FC(F)(F)c1ccnc(NCCNC(=O)Nc2cccc(Cl)c2Cl)n1
PCM-0000731	COC1=CC=C(CC2CCC(=O)CC2)C=C1	JFD01369	MayBridge	COc1ccc(CC2CCC(=O)CC2)cc1
PCM-0000732	FC(F)(F)C1=CC(N(C(=O)CSC2=CC=CS2)[H])=CC(C(F)(F)F)=C1	KM02698	MayBridge	FC(F)(F)c1cc(NC(=O)CSc2cccs2)cc(c1)C(F)(F)F
PCM-0000733	O=C(N(C1CCCCC1)[H])SCC1=CC=CC=C1	JFD00113	MayBridge	O=C(NC1CCCCC1)SCc2ccccc2
PCM-0000734	COC(=O)C1=C2C(=CS1)C(O[H])=CC(C(F)(F)F)=N2	KM07408	MayBridge	COC(=O)c1scc2c(O)cc(nc12)C(F)(F)F
PCM-0000735	CC1=CC=C(S(=O)(=O)C2=C(SCC3=CC=C(Cl)C=C3Cl)SC=N2)C=C1	DFP00109	MayBridge	Cc1ccc(cc1)S(=O)(=O)c2ncsc2SCc3ccc(Cl)cc3Cl
PCM-0000736	CC1=CC(SC2=NC=NC3=C2SC(C2=CC=C(F)C=C2)=C3)=C(C)C=C1Cl	GK01722	MayBridge	Cc1cc(Sc2ncnc3cc(sc23)c4ccc(F)cc4)c(C)cc1Cl
PCM-0000737	CS/C(=N/C(=O)C1=C(Cl)C=CC=C1Cl)N(N(C1=CC=CC=C1C(F)(F)F)[H])[H]	EN00072	MayBridge	CS\C(=N\C(=O)c1c(Cl)cccc1Cl)\NNc2ccccc2C(F)(F)F
PCM-0000738	CC(C)(CC(=O)O)CC(=O)N(C1=CC=CC=C1N1CCCCC1)[H]	HTS00163	MayBridge	CC(C)(CC(=O)O)CC(=O)Nc1ccccc1N2CCCCC2
PCM-0000739	COC1=CC=CC=C1N(/C(=N/[H])SCC1=CC=CC=C1)[H]	RDR01677	MayBridge	COc1ccccc1NC(=N)SCc2ccccc2
PCM-0000740	CCCC1=CC(O[H])=NC(SCC(=O)N(C2=CC(Cl)=CC(Cl)=C2)[H])=N1	BTB06519	MayBridge	CCCc1cc(O)nc(SCC(=O)Nc2cc(Cl)cc(Cl)c2)n1
PCM-0000741	COC1=CC(C(F)(F)F)=NC2=CC=C(C#CCOC(=O)N(C3=CC=CC(Cl)=C3)[H])C=C12	KM08015	MayBridge	COc1cc(nc2ccc(cc12)C#CCOC(=O)Nc3cccc(Cl)c3)C(F)(F)F
PCM-0000742	FC(F)(F)C1=CC=NC(N2CCN(S(=O)(=O)C3=CC=C(N4C(=O)CCC4=O)C=C3)CC2)=N1	AW00136	MayBridge	FC(F)(F)c1ccnc(n1)N2CCN(CC2)S(=O)(=O)c3ccc(cc3)N4C(=O)CCC4=O
PCM-0000743	FC(F)(F)C1=CC=NC(N2C=CC(C3=CC=CS3)=N2)=N1	AW00844	MayBridge	FC(F)(F)c1ccnc(n1)n2ccc(n2)c3cccs3
PCM-0000744	N(N(C(=O)C1=CC=C(CN([H])[H])C=C1)[H])([H])[H]	JFD01774	MayBridge	NCc1ccc(cc1)C(=O)NN
PCM-0000745	CC1=C(CC(=O)N(C2=CC=CC=C2)[H])SC2=CC=CC=C12	MWP00213	MayBridge	Cc1c(CC(=O)Nc2ccccc2)sc3ccccc13
PCM-0000746	CN(/C(=C(\C(=O)OC)C(=O)C1=C(C)N=NS1)C)[H]	SPB01540	MayBridge	CN\C(=C(/C(=O)OC)\C(=O)c1snnc1C)\C
PCM-0000747	COC1=CC=C(N(C)CC(=O)O)C(C(=O)O[H])=C1	RH00871	MayBridge	COc1ccc(N(C)CC(=O)O)c(c1)C(=O)O
PCM-0000748	CN1C(=O)N(C)C2=C(C1=O)C(=O)/C(=C/N(C1=CC=C(F)C=C1)[H])C(=O)N2C	BTB14659	MayBridge	CN1C(=O)N(C)C2=C(C1=O)C(=O)\C(=C\Nc3ccc(F)cc3)\C(=O)N2C
PCM-0000749	CC1=C(C#N)C(SC2=NN([H])C(=O)N2C2CCCCC2)=NC2=CC=CC=C12	SPB07739	MayBridge	Cc1c(C#N)c(SC2=NNC(=O)N2C3CCCCC3)nc4ccccc14
PCM-0000750	FC(F)(F)OC1=CC=C(N(C(=O)CN2CCN(C3=NC4=CC(Cl)=CC=C4S3)CC2)[H])C=C1	HTS03279	MayBridge	FC(F)(F)Oc1ccc(NC(=O)CN2CCN(CC2)c3nc4cc(Cl)ccc4s3)cc1
PCM-0000751	CC1(C)C(=S)N([H])C2=CC=CC=C12	RJC02408	MayBridge	CC1(C)C(=S)Nc2ccccc12
PCM-0000752	CC1=CC(C)=C2C(N3C=CC=C3)=C(C(=O)C3=CC=C(Cl)C=C3)SC2=N1	RF00139	MayBridge	Cc1cc(C)c2c(c(sc2n1)C(=O)c3ccc(Cl)cc3)n4cccc4
PCM-0000753	O=C1CN([H])C(=S)N1CC1=CC=CO1	RF03540	MayBridge	O=C1CNC(=S)N1Cc2occc2
PCM-0000754	COC1=CC=C(C2N(C(=O)N(C(C)(C)C)[H])CCC3=C2C=CS3)C=C1	SEW06429	MayBridge	COc1ccc(cc1)C2N(CCc3sccc23)C(=O)NC(C)(C)C
PCM-0000755	COC1=CC(C(=O)N(N(C(=S)N(C2=CC=CC=C2Cl)[H])[H])[H])=CC(OC)=C1OC	ML00356	MayBridge	COc1cc(cc(OC)c1OC)C(=O)NNC(=S)Nc2ccccc2Cl
PCM-0000756	COC1=CC=CC(CC2=NN=C(C3=CC=C4OCOC4=C3)O2)=C1	HTS11120	MayBridge	COc1cccc(Cc2oc(nn2)c3ccc4OCOc4c3)c1
PCM-0000757	CN1C=NC(S(=O)(=O)N(CC2=CSC3=CC=C(Cl)C=C23)[H])=C1	HTS04205	MayBridge	Cn1cnc(c1)S(=O)(=O)NCc2csc3ccc(Cl)cc23
PCM-0000758	CN1CCCC12N([H])CCC1=C2N([H])C2=CC=CC=C12	RH01612	MayBridge	CN1CCCC12NCCc3c2[nH]c4ccccc34
PCM-0000759	COC1=CC=C(C(=O)C)C(N(C(=O)C)[H])=C1	BTB10012	MayBridge	COc1ccc(C(=O)C)c(NC(=O)C)c1
PCM-0000760	CC1=CC(C(=O)N2CCN=C(C(F)(F)F)C=C2)=NN1C	SCR00690	MayBridge	Cc1cc(nn1C)C(=O)N2CCN=C(C=C2)C(F)(F)F
PCM-0000761	CSC1=NC(N([H])[H])=NC(C2COC3=CC=CC=C3O2)=N1	KM09753	MayBridge	CSc1nc(N)nc(n1)C2COc3ccccc3O2
PCM-0000762	O=C(N(CC1=CC=C2OCOC2=C1)[H])C1=CC=C(N2CCOCC2)N=C1	SCR01371	MayBridge	O=C(NCc1ccc2OCOc2c1)c3ccc(nc3)N4CCOCC4
PCM-0000763	CN1C(SCC2=NC=CN2CC2=CC=C(Cl)C=C2)=NN=C1C(F)(F)F	KM08036	MayBridge	Cn1c(SCc2nccn2Cc3ccc(Cl)cc3)nnc1C(F)(F)F
PCM-0000764	N(N(C(=O)C1=CSC(C2=CC=NC=C2)=N1)[H])([H])[H]	MWP00354	MayBridge	NNC(=O)c1csc(n1)c2ccncc2
PCM-0000765	COC1=CC=C(N2C(C3=CC=C(Cl)C=C3)=CC(C3=CC=CS3)=C2C2=CC=CC=C2)C=C1	RG00099	MayBridge	COc1ccc(cc1)n2c(cc(c3cccs3)c2c4ccccc4)c5ccc(Cl)cc5
PCM-0000766	FC(F)(F)C1=CN=C(/C=C(\C#N)S(=O)(=O)C2=CC=CC=C2Cl)C(Cl)=C1	HC00084	MayBridge	FC(F)(F)c1cnc(\C=C(/C#N)\S(=O)(=O)c2ccccc2Cl)c(Cl)c1
PCM-0000767	O=C(N(C1=CC=C(N2CCCCC2)C=C1)[H])C1=CC=CC=C1	HTS08407	MayBridge	O=C(Nc1ccc(cc1)N2CCCCC2)c3ccccc3
PCM-0000768	CN1N=C(C2=CC=CC=C2)C(O[H])=C(N=NC2=CC=CC=C2)C1=O	RJC00807	MayBridge	CN1N=C(C(=C(N=Nc2ccccc2)C1=O)O)c3ccccc3
PCM-0000769	CC1=CC(F)=CC=C1N(S(=O)(=O)C1=CC=C2OCCOC2=C1)[H]	HTS02352	MayBridge	Cc1cc(F)ccc1NS(=O)(=O)c2ccc3OCCOc3c2
PCM-0000770	ClC1=CC=C2N([H])C(=O)C(=O)N([H])C2=C1	BTB09743	MayBridge	Clc1ccc2NC(=O)C(=O)Nc2c1
PCM-0000771	FC1=CC=C(C2=CN3CC4=CC=CC=C4CC3=N2)C=C1	BTB02012	MayBridge	Fc1ccc(cc1)c2cn3Cc4ccccc4Cc3n2
PCM-0000772	COC(=O)C1=C(S(=O)(=O)N(N(C(=O)C2=C(C(F)(F)F)N(C3=CC=C(Cl)C=C3)N=C2)[H])[H])C=CS1	HTS00402	MayBridge	COC(=O)c1sccc1S(=O)(=O)NNC(=O)c2cnn(c3ccc(Cl)cc3)c2C(F)(F)F
PCM-0000773	CCOC(=O)C/C(=N\N(C(=O)N([H])[H])[H])C(F)(F)F	CD09105	MayBridge	CCOC(=O)C\C(=N/NC(=O)N)\C(F)(F)F
PCM-0000774	CCOC(=O)C1=C(C)C2=C(/N=C\N(C)C)N=CN=C2N1C1=CC=CC=C1	BTB09119	MayBridge	CCOC(=O)c1c(C)c2c(\N=C/N(C)C)ncnc2n1c3ccccc3
PCM-0000775	CCOC(=O)C1CCN(C2=CC(=O)N(C)C(=O)N2C)CC1	HTS00864	MayBridge	CCOC(=O)C1CCN(CC1)C2=CC(=O)N(C)C(=O)N2C
PCM-0000776	CC1=CC=C(OC2=NC=CC=C2N(C(=O)CN2CCC(N(C(=O)C3=CC=CC=C3)[H])CC2)[H])C2=C1CCC2	HTS02380	MayBridge	Cc1ccc(Oc2ncccc2NC(=O)CN3CCC(CC3)NC(=O)c4ccccc4)c5CCCc15
PCM-0000777	CC1=CC=C(OCC(O[H])CN(C2=CC=C(Br)C(C(F)(F)F)=C2)[H])C=C1C	HTS01930	MayBridge	Cc1ccc(OCC(O)CNc2ccc(Br)c(c2)C(F)(F)F)cc1C
PCM-0000778	CCOC(=O)/C(=C/N(C1=CC=CC(F)=C1C#N)[H])C#N	BTB03737	MayBridge	CCOC(=O)\C(=C\Nc1cccc(F)c1C#N)\C#N
PCM-0000779	CC1=C(C)C(C)=C(CN(C2=CC(C(F)(F)F)=CC(C(F)(F)F)=C2)[H])C(C)=C1C	CD03318	MayBridge	Cc1c(C)c(C)c(CNc2cc(cc(c2)C(F)(F)F)C(F)(F)F)c(C)c1C
PCM-0000780	CSC1=NSC(SC)=C1C(=O)N(C(=O)N1CCSCC1)[H]	SEW00152	MayBridge	CSc1nsc(SC)c1C(=O)NC(=O)N2CCSCC2
PCM-0000781	O=C(CN1N=NC2=CC=CC=C12)N(C1CC2=CC=CC=C2C1)[H]	KM10562	MayBridge	O=C(Cn1nnc2ccccc12)NC3Cc4ccccc4C3
PCM-0000782	CN(C(=O)C1=CC=C(Cl)C=C1)[H]	HTS13706	MayBridge	CNC(=O)c1ccc(Cl)cc1
PCM-0000783	OC(=O)C1=CC=C(C2=CC=CS2)C=C1	CC12001	MayBridge	OC(=O)c1ccc(cc1)c2cccs2
PCM-0000784	COC1=CC=C(CCN(C(=O)N(C2=CSC3=CC=CC=C23)[H])[H])C=C1OC	HTS07204	MayBridge	COc1ccc(CCNC(=O)Nc2csc3ccccc23)cc1OC
PCM-0000785	N(C1=CC(C2=CC=CC(C(F)(F)F)=C2)=NN1[H])([H])[H]	KM09235	MayBridge	Nc1cc(n[nH]1)c2cccc(c2)C(F)(F)F
PCM-0000786	S(C1=NCN(CCC2=CC=NC=C2)CN1[H])[H]	BTB03466	MayBridge	SC1=NCN(CCc2ccncc2)CN1
PCM-0000787	OC(=O)COCC(=O)N1CCN(C(C2=CC=CC=C2)C2=CC=CC=C2)CC1	HTS00566	MayBridge	OC(=O)COCC(=O)N1CCN(CC1)C(c2ccccc2)c3ccccc3
PCM-0000788	CC1=CC=C(S(=O)(=O)N(CCC2=CC=CS2)CC(=O)O)C=C1	S12728	MayBridge	Cc1ccc(cc1)S(=O)(=O)N(CCc2cccs2)CC(=O)O
PCM-0000789	ClC1=CC(Cl)=C2OC3(N4CCCC4)CCCCC3=CC2=C1	CD03667	MayBridge	Clc1cc(Cl)c2OC3(CCCCC3=Cc2c1)N4CCCC4
PCM-0000790	FC(F)(F)C1=CC=CN(CCC(=O)N(N(C(=O)C2=CC=CC(Cl)=C2)[H])[H])C1=O	SPB06157	MayBridge	FC(F)(F)C1=CC=CN(CCC(=O)NNC(=O)c2cccc(Cl)c2)C1=O
PCM-0000791	COC1=CC=C(N(N=C(C#N)C#N)[H])C=C1	PD00168	MayBridge	COc1ccc(NN=C(C#N)C#N)cc1
PCM-0000792	CCSC(=O)N(CC1=CC=CC=C1)[H]	JFD01101	MayBridge	CCSC(=O)NCc1ccccc1
PCM-0000793	O=S(=O)(/N=C1\N([H])CC2CCCC2N1[H])C1=CC=CC=C1	CD03056	MayBridge	O=S(=O)(\N=C\1/NCC2CCCC2N1)c3ccccc3
PCM-0000794	[O-][N+](=O)C1=CC=C(C2=NOC(C3=CC=CC=C3OCC3=CC=CC=C3)=C2)C=C1	JFD01065	MayBridge	[O-][N+](=O)c1ccc(cc1)c2cc(on2)c3ccccc3OCc4ccccc4
PCM-0000795	N(N(C(=O)C1=NN(C2=CC=CC(Cl)=C2)C=C(SC2=CC=C(Cl)C=C2)C1=O)[H])([H])[H]	SPB04059	MayBridge	NNC(=O)C1=NN(C=C(Sc2ccc(Cl)cc2)C1=O)c3cccc(Cl)c3
PCM-0000796	CC(=O)N(C1=CC=C(S(=O)(=O)N(C2=CC=C(S(=O)(=O)N(C3=NC(C)=CC(C)=N3)[H])C=C2)[H])C=C1)[H]	HTS07252	MayBridge	CC(=O)Nc1ccc(cc1)S(=O)(=O)Nc2ccc(cc2)S(=O)(=O)Nc3nc(C)cc(C)n3
PCM-0000797	CCOC(=O)CSC1=NN=CC(=O)N1[H]	JFD03556	MayBridge	CCOC(=O)CSC1=NN=CC(=O)N1
PCM-0000798	CCOC(=O)C1=CC=C(N2N=NC(/C=C/C=C/N3CCN(C)CC3)=N2)C=C1	BTB12775	MayBridge	CCOC(=O)c1ccc(cc1)n2nnc(\C=C\C=C\N3CCN(C)CC3)n2
PCM-0000799	ClC1=CC=C(S(=O)(=O)C2=CSC=C2N2C(=O)C3=CC=CC=C3C2=O)C=C1	KM05380	MayBridge	Clc1ccc(cc1)S(=O)(=O)c2cscc2N3C(=O)c4ccccc4C3=O
PCM-0000800	O(C1=NC(S[H])=NC(C(F)(F)F)=C1CC1=CC=C(Cl)C(Cl)=C1)[H]	RJF02078	MayBridge	Oc1nc(S)nc(c1Cc2ccc(Cl)c(Cl)c2)C(F)(F)F
PCM-0000801	CC1=CC=C(S(=O)(=O)N(N(C(=S)N(C2=CC=CC=C2)[H])[H])[H])C=C1	JFD01748	MayBridge	Cc1ccc(cc1)S(=O)(=O)NNC(=S)Nc2ccccc2
PCM-0000802	CC1=CC=C(S(=O)(=O)CCN(CCS(=O)(=O)C2=CC=C(C)C=C2)C2=NC=CC=N2)C=C1	KM00729	MayBridge	Cc1ccc(cc1)S(=O)(=O)CCN(CCS(=O)(=O)c2ccc(C)cc2)c3ncccn3
PCM-0000803	O=C(N(/N=C/C1=CC=NC=C1)[H])N(/N=C/C1=CC=NC=C1)[H]	ML00187	MayBridge	O=C(N\N=C\c1ccncc1)N\N=C\c2ccncc2
PCM-0000804	CC1=CC=C(OC2=NC=CC=C2N(C(=O)N(C2=CC=CS2)[H])[H])C2=C1CCC2	HTS09489	MayBridge	Cc1ccc(Oc2ncccc2NC(=O)Nc3cccs3)c4CCCc14
PCM-0000805	[O-][N+](=O)C1=CC=C(S(=O)(=O)C2=CC=C(Cl)C=C2)C=C1OC(=O)C1=CC2=CC=CC=C2S1	BTB06436	MayBridge	[O-][N+](=O)c1ccc(cc1OC(=O)c2cc3ccccc3s2)S(=O)(=O)c4ccc(Cl)cc4
PCM-0000806	FC1=CC=CC(CSCC2=C(F)C=CC=C2Cl)=C1	CD07577	MayBridge	Fc1cccc(CSCc2c(F)cccc2Cl)c1
PCM-0000807	CC1=CC=C(CSC2=CC=C(C(F)(F)F)C=N2)C=C1	SPB02842	MayBridge	Cc1ccc(CSc2ccc(cn2)C(F)(F)F)cc1
PCM-0000808	ClC1=CC(Cl)=CC(N(C(=O)N2CCCN(CC3=CC=CC=C3)CC2)[H])=C1	AW00798	MayBridge	Clc1cc(Cl)cc(NC(=O)N2CCCN(Cc3ccccc3)CC2)c1
PCM-0000809	ClC1=CC=C(C(=O)N2CCS(=NS(=O)(=O)C3=CC=C(Cl)C=C3)CC2)C=C1	KM05847	MayBridge	Clc1ccc(cc1)C(=O)N2CCS(=NS(=O)(=O)c3ccc(Cl)cc3)CC2
PCM-0000810	CC1=CC=C(S(=O)(=O)N(C2=CC=CC=C2SCCS(=O)(=O)C2=CC=C(Cl)C=C2)[H])C=C1	HTS06076	MayBridge	Cc1ccc(cc1)S(=O)(=O)Nc2ccccc2SCCS(=O)(=O)c3ccc(Cl)cc3
PCM-0000811	CC1=CC=C2N(C(=O)C3=C(C)C(S(=O)(=O)C4=CC=C(Cl)C=C4)=CS3)CCCC2=C1	HTS03175	MayBridge	Cc1ccc2N(CCCc2c1)C(=O)c3scc(c3C)S(=O)(=O)c4ccc(Cl)cc4
PCM-0000812	O=C(CSC1=NN=C2N([H])CCCN12)C1=CC=CS1	HTS12771	MayBridge	O=C(CSc1nnc2NCCCn12)c3cccs3
PCM-0000813	FC(F)(F)C1=CC=NC=C1C(=O)N(C1=CC=C(Cl)C=C1)[H]	RF03968	MayBridge	FC(F)(F)c1ccncc1C(=O)Nc2ccc(Cl)cc2
PCM-0000814	CC1=C(C(=O)C2=CC3=CC=CC=C3S2)SC(N(C2=CC=CC=C2)[H])=N1	HTS09478	MayBridge	Cc1nc(Nc2ccccc2)sc1C(=O)c3cc4ccccc4s3
PCM-0000815	ClC1=CC=CC(N(C(=S)N(C2=CC=C(Cl)C=C2C(=O)C2=CC=CC=C2)[H])[H])=C1	BTB01325	MayBridge	Clc1cccc(NC(=S)Nc2ccc(Cl)cc2C(=O)c3ccccc3)c1
PCM-0000816	ClC1=CC=C(C2=CN=C(C3=CC=C(Cl)C=C3)O2)C=C1	BTB04165	MayBridge	Clc1ccc(cc1)c2oc(nc2)c3ccc(Cl)cc3
PCM-0000817	CN1C=C(S(=O)(=O)N(CC2=CC=C3OCOC3=C2)[H])C(C(F)(F)F)=N1	AW00155	MayBridge	Cn1cc(c(n1)C(F)(F)F)S(=O)(=O)NCc2ccc3OCOc3c2
PCM-0000818	CN1CCC2=C(C1)SC1=C2C(=O)SC(N(C(=O)C2=CC=C(OC(F)(F)F)C=C2)[H])=N1	HTS01600	MayBridge	CN1CCc2c(C1)sc3N=C(NC(=O)c4ccc(OC(F)(F)F)cc4)SC(=O)c23
PCM-0000819	CC1=CC(N(S(=O)(=O)C2=CC=C(N(CN3C(=O)C4=CC=CC=C4C3=O)[H])C=C2)[H])=NO1	HTS00495	MayBridge	Cc1onc(NS(=O)(=O)c2ccc(NCN3C(=O)c4ccccc4C3=O)cc2)c1
PCM-0000820	OC(=O)C1=CC=CC=C1N(/C=C/[N+](=O)[O-])[H]	RH00839	MayBridge	OC(=O)c1ccccc1N\C=C\[N+](=O)[O-]
PCM-0000821	CC(C)(C)C1=CC=C(/C(=N/OC(=O)CC2=CC=CS2)N([H])[H])C=C1	BTB08695	MayBridge	CC(C)(C)c1ccc(cc1)\C(=N\OC(=O)Cc2cccs2)\N
PCM-0000822	CC(=O)C1=CSC([N+](=O)[O-])=C1	SEW03166	MayBridge	CC(=O)c1csc(c1)[N+](=O)[O-]
PCM-0000823	CC1=CC=C(S(=O)(=O)N2CCCN(C(=O)OC(C)(C)C)CC2)C=C1	AW00383	MayBridge	Cc1ccc(cc1)S(=O)(=O)N2CCCN(CC2)C(=O)OC(C)(C)C
PCM-0000824	CC1=C(C)C=C(C=C2C(=O)CC(C)(C)CC2=O)O1	RH00188	MayBridge	Cc1oc(C=C2C(=O)CC(C)(C)CC2=O)cc1C
PCM-0000825	CCOC(=O)C(=CN(N(C(=O)C1=C(C(F)(F)F)N(C2=CC=C([N+](=O)[O-])C=C2)N=C1)[H])[H])C(=O)OCC	GK03607	MayBridge	CCOC(=O)C(=CNNC(=O)c1cnn(c2ccc(cc2)[N+](=O)[O-])c1C(F)(F)F)C(=O)OCC
PCM-0000826	COCC1=CC(O[H])=NC2=C1C(C)=NN2C	KM00834	MayBridge	COCc1cc(O)nc2c1c(C)nn2C
PCM-0000827	CCOC(=O)N(/N=C/C1=CSN=N1)[H]	SEW05521	MayBridge	CCOC(=O)N\N=C\c1csnn1
PCM-0000828	CC1=CC=CC(Cl)=C1N(C(=O)N1CCCN(C2=NC3=CC=C(Cl)C=C3S2)CC1)[H]	AW00332	MayBridge	Cc1cccc(Cl)c1NC(=O)N2CCCN(CC2)c3nc4ccc(Cl)cc4s3
PCM-0000829	CN1C(=S)N([H])N=C1C(F)(F)F	SB00671	MayBridge	CN1C(=S)NN=C1C(F)(F)F
PCM-0000830	O=S(=O)(N1CCN(C2=CC=CC=C2)CC1)C1=CC=CS1	KM09902	MayBridge	O=S(=O)(N1CCN(CC1)c2ccccc2)c3cccs3
PCM-0000831	CC(=O)OC[C@@]1([H])O[C@](SC2=CC=CC=C2)([H])[C@@](OC(=O)C)([H])[C@](OC(=O)C)([H])[C@@]1(OC(=O)C)[H]	RJC01345	MayBridge	CC(=O)OC[C@H]1O[C@@H](Sc2ccccc2)[C@H](OC(=O)C)[C@@H](OC(=O)C)[C@@H]1OC(=O)C
PCM-0000832	CC1=CC(C(=O)N(CC2=CC=C3OCOC3=C2)[H])=C(C)O1	HTS04338	MayBridge	Cc1oc(C)c(c1)C(=O)NCc2ccc3OCOc3c2
PCM-0000833	C1CC2=CC=CC=C2N1C1=NC=NC2=C1C=NN2C1=CC=CC=C1	HTS13361	MayBridge	C1Cc2ccccc2N1c3ncnc4c3cnn4c5ccccc5
PCM-0000834	CC(C)(C)S(=O)(=O)CC1=NOC(C2=CC=C(F)C=C2Cl)=N1	SP00970	MayBridge	CC(C)(C)S(=O)(=O)Cc1noc(n1)c2ccc(F)cc2Cl
PCM-0000835	O=C(N(C1=CC=C2OCCC2=C1)[H])N(CCC#N)CCC1=CC=CC=N1	HTS06107	MayBridge	O=C(Nc1ccc2OCCc2c1)N(CCC#N)CCc3ccccn3
PCM-0000836	CC(=N\N(C1=CC=CC=C1)[H])/C=N/O[H]	BTB04603	MayBridge	C\C(=N/Nc1ccccc1)\C=N\O
PCM-0000837	CC1CN(CCCN(S(=O)(=O)C2=C(C)C(C)=C(C)C(C)=C2C)[H])CC(C)O1	CD06142	MayBridge	CC1CN(CCCNS(=O)(=O)c2c(C)c(C)c(C)c(C)c2C)CC(C)O1
PCM-0000838	CCOC(=O)C1=C(N([H])[H])N(C2=CC=C([N+](=O)[O-])C=C2)N=C1	RH00289	MayBridge	CCOC(=O)c1cnn(c1N)c2ccc(cc2)[N+](=O)[O-]
PCM-0000839	N12C(=NC3=CC=CC=C13)SC(C(=O)OC)=CC2=O	BTB04713	MayBridge	COC(=O)C1=CC(=O)n2c(S1)nc3ccccc23
PCM-0000840	OC(=O)C1CC2=CC=CC=C2C1	KM06597	MayBridge	OC(=O)C1Cc2ccccc2C1
PCM-0000841	FC(F)(F)OC1=CC=C(CON2C(=O)C3C4OC(C=C4)C3C2=O)C=C1	BTB09747	MayBridge	FC(F)(F)Oc1ccc(CON2C(=O)C3C4OC(C=C4)C3C2=O)cc1
PCM-0000842	CC1=NN(CC(=O)N(/N=C/C2=C(F)C=CC=C2Cl)[H])C(C)=C1Br	KM01047	MayBridge	Cc1nn(CC(=O)N\N=C\c2c(F)cccc2Cl)c(C)c1Br
PCM-0000843	CC12CCC3(OCCO3)C=C1CCC1C3CCC4(OCCO4)C3(C)CC(=O)C21	NRB03657	MayBridge	CC12CCC3(OCCO3)C=C1CCC4C5CCC6(OCCO6)C5(C)CC(=O)C24
PCM-0000844	CC1=CC=C(COC(CN2CCCCCC2)CN2CCCCCC2)C=C1	NRB03524	MayBridge	Cc1ccc(COC(CN2CCCCCC2)CN3CCCCCC3)cc1
PCM-0000845	CCSC1=NN=C(S[H])S1	JFD02941	MayBridge	CCSc1nnc(S)s1
PCM-0000846	CC(=N\OC(=O)C1=CC=CC=C1Cl)/C=C/C1=CC=CC=C1	EN00220	MayBridge	C\C(=N/OC(=O)c1ccccc1Cl)\C=C\c2ccccc2
PCM-0000847	N(/C(=N\N(S(=O)(=O)C1=CC=CC=C1OC(F)(F)F)[H])C1=CC=C(C(F)(F)F)C=N1)([H])[H]	SPB06964	MayBridge	N\C(=N/NS(=O)(=O)c1ccccc1OC(F)(F)F)\c2ccc(cn2)C(F)(F)F
PCM-0000848	N(C1=NN=C(SC2=NC3=CC(Cl)=CC=C3S2)S1)([H])[H]	BTB06076	MayBridge	Nc1nnc(Sc2nc3cc(Cl)ccc3s2)s1
PCM-0000849	CCCCCCC1C2C(ON1C1=CC=C(Cl)C(Cl)=C1)C(=O)N(C1=CC=CC=C1)C2=O	PD00035	MayBridge	CCCCCCC1C2C(ON1c3ccc(Cl)c(Cl)c3)C(=O)N(C2=O)c4ccccc4
PCM-0000850	[O-][N+](=O)C1=CC=CC(C(=O)CSC2=C(C3=CC=CC=C3)C(=S)SS2)=C1	BTB08264	MayBridge	[O-][N+](=O)c1cccc(c1)C(=O)CSC2=C(C(=S)SS2)c3ccccc3
PCM-0000851	COC1=CC=C(OC)C(N(C(=O)C2=CC=C(SC)S2)[H])=C1	SEW03655	MayBridge	COc1ccc(OC)c(NC(=O)c2ccc(SC)s2)c1
PCM-0000852	FC(F)(F)C1=CC=CC(C(=O)C2=CC3=CC(Cl)=CC=C3OC2=O)=C1	KM04777	MayBridge	FC(F)(F)c1cccc(c1)C(=O)C2=Cc3cc(Cl)ccc3OC2=O
PCM-0000853	CCOC1=CC(N2CCOCC2)=C(OCC)C=C1N(C(=O)C1=CC=CS1)[H]	SS00013	MayBridge	CCOc1cc(N2CCOCC2)c(OCC)cc1NC(=O)c3cccs3
PCM-0000854	CC1=CC=CC(C)=C1N1C(=S)N([H])N=C1C1CC2CCC1O2	RDR03506	MayBridge	Cc1cccc(C)c1N2C(=S)NN=C2C3CC4CCC3O4
PCM-0000855	CC1=C(N(C(=O)N(C2=CC=C(F)C=C2)[H])[H])C=C(S(=O)(=O)N2CCCCC2)O1	HTS01919	MayBridge	Cc1oc(cc1NC(=O)Nc2ccc(F)cc2)S(=O)(=O)N3CCCCC3
PCM-0000856	COC1=CC=C(CC(=O)N(N(C(=S)N(CC2CC2)[H])[H])[H])C=C1OC	PD00799	MayBridge	COc1ccc(CC(=O)NNC(=S)NCC2CC2)cc1OC
PCM-0000857	COC1=CC=CC(OC2=CC=C(OC)C=C2C(=O)N(N([H])[H])[H])=C1	SEW06282	MayBridge	COc1cccc(Oc2ccc(OC)cc2C(=O)NN)c1
PCM-0000858	CC(C)(C)S(=O)(=O)C/C(=N/OS(=O)(=O)C1=CC=C(F)C=C1F)N([H])[H]	KM09171	MayBridge	CC(C)(C)S(=O)(=O)C\C(=N\OS(=O)(=O)c1ccc(F)cc1F)\N
PCM-0000859	COC(=O)C1=C(C2=CC=C(/C=N/OC(=O)C3=CC=CS3)O2)C=CS1	SEW01926	MayBridge	COC(=O)c1sccc1c2oc(\C=N\OC(=O)c3cccs3)cc2
PCM-0000860	COC(=O)C(=C(SC)SC)C#N	BTB08843	MayBridge	COC(=O)C(=C(SC)SC)C#N
PCM-0000861	[O-][N+](=O)C1=CC=C(C2=CSC3=NC(C4=CC=CC=C4)=CC(=O)N23)C=C1	RDR01712	MayBridge	[O-][N+](=O)c1ccc(cc1)C2=CSC3=NC(=CC(=O)N23)c4ccccc4
PCM-0000862	ClC1=CC=C(Cl)C(N2C=CN=C2SCCCN2C(=O)C3=CC=CC=C3C2=O)=C1	AW00978	MayBridge	Clc1ccc(Cl)c(c1)n2ccnc2SCCCN3C(=O)c4ccccc4C3=O
PCM-0000863	FC(F)(F)C1=CC=CC(C(=O)N2CCC(C3=NC(C4=CC=C(Cl)C=C4)=NO3)CC2)=C1	SEW06515	MayBridge	FC(F)(F)c1cccc(c1)C(=O)N2CCC(CC2)c3onc(n3)c4ccc(Cl)cc4
PCM-0000864	O=C(CC(=O)C1=CC=CC=N1)C1=CC=CC=N1	RH02194	MayBridge	O=C(CC(=O)c1ccccn1)c2ccccn2
PCM-0000865	ClC1=CC=C(N(/C=C(\C#N)S(=O)(=O)C2=CC=C(Cl)C=C2)[H])C=C1	KM00949	MayBridge	Clc1ccc(N\C=C(/C#N)\S(=O)(=O)c2ccc(Cl)cc2)cc1
PCM-0000866	COC(=O)C1=CN=C(N2CCOCC2)N=C1C(F)(F)F	GK01835	MayBridge	COC(=O)c1cnc(nc1C(F)(F)F)N2CCOCC2
PCM-0000867	CCOC(=O)N(C(OCC#C)(C(F)(F)F)C(F)(F)F)[H]	BTB14246	MayBridge	CCOC(=O)NC(OCC#C)(C(F)(F)F)C(F)(F)F
PCM-0000868	FC1=CC=C(N(C(=O)C(=S)N(C2CCCCC2)[H])[H])C(F)=C1	NRB00046	MayBridge	Fc1ccc(NC(=O)C(=S)NC2CCCCC2)c(F)c1
PCM-0000869	COC1=CC=C(/C(=N/N(C2=NCCCN2[H])[H])C)C=C1	RH00423	MayBridge	COc1ccc(cc1)\C(=N\NC2=NCCCN2)\C
PCM-0000870	COC1=CC=C(OCCC(=O)N(/N=C/C=C/C2=CC=CC=C2)[H])C=C1	CD01788	MayBridge	COc1ccc(OCCC(=O)N\N=C\C=C\c2ccccc2)cc1
PCM-0000871	ClC1=CC=C(SCC2=CC=C(C3=NC4=CC=CC=C4N3[H])C=C2)C=C1	BTB03449	MayBridge	Clc1ccc(SCc2ccc(cc2)c3nc4ccccc4[nH]3)cc1
PCM-0000872	CN1/C(=C/C=C/C2=CC=C3C=CC=CC3=[N+]2C)C=CC2=CC=CC=C12	BTB10320	MayBridge	CN1\C(=C\C=C\c2ccc3ccccc3[n+]2C)\C=Cc4ccccc14
PCM-0000873	COC1=CC(C2N(C(=O)C)N=C(N(C(=O)C)[H])N2C(=O)C)=CC(OC)=C1OC	RJC00426	MayBridge	COc1cc(cc(OC)c1OC)C2N(N=C(NC(=O)C)N2C(=O)C)C(=O)C
PCM-0000874	N(/C(=N\OC(=O)C1CC1)CC1=CC=C(C2=CSN=N2)C=C1)([H])[H]	SEW01308	MayBridge	N\C(=N/OC(=O)C1CC1)\Cc2ccc(cc2)c3csnn3
PCM-0000875	CC1=CC=CN=C1N1C(=O)C2=CC=CC=C2N=C1C1=CC=CC=C1	DP00700	MayBridge	Cc1cccnc1N2C(=O)c3ccccc3N=C2c4ccccc4
PCM-0000876	OC(=O)C1=CC=C(C2=CC=C(Cl)C=C2)O1	BTB13086	MayBridge	OC(=O)c1oc(cc1)c2ccc(Cl)cc2
PCM-0000877	CN(N1C=NC2=CC=CC=C2C1=O)S(=O)(=O)C1=C(Cl)SC(Cl)=C1	CD09572	MayBridge	CN(N1C=Nc2ccccc2C1=O)S(=O)(=O)c3cc(Cl)sc3Cl
PCM-0000878	CCOC1=C(N(C2=CC=C(C(C)C)C=C2)[H])C(=O)C1=O	MWP00924	MayBridge	CCOC1=C(Nc2ccc(cc2)C(C)C)C(=O)C1=O
PCM-0000879	CC1=CC(N(C(=O)/C(=C/C2=CC=C(C#N)C=C2)C#N)[H])=NO1	CD09204	MayBridge	Cc1onc(NC(=O)\C(=C\c2ccc(cc2)C#N)\C#N)c1
PCM-0000880	N(C1=C(C#N)C(C2=CC=C(Cl)C=C2Cl)=NN1C1=CC=C([N+](=O)[O-])C=C1)([H])[H]	HTS09113	MayBridge	Nc1c(C#N)c(nn1c2ccc(cc2)[N+](=O)[O-])c3ccc(Cl)cc3Cl
PCM-0000881	CN(C)/C=C/C(=O)C1=CSC=C1	KM04514	MayBridge	CN(C)\C=C\C(=O)c1ccsc1
PCM-0000882	OC(=O)CCCCCN1CCN(C2=CC=CC=C2)CC1	RH00938	MayBridge	OC(=O)CCCCCN1CCN(CC1)c2ccccc2
PCM-0000883	CSC1=NC(C2=CC=C(Cl)C=C2)=NC(N([H])[H])=C1C#N	RF04041	MayBridge	CSc1nc(nc(N)c1C#N)c2ccc(Cl)cc2
PCM-0000884	CC1=C(CN2CCCCC2)C(C2=CC=CC=C2)=NO1	HTS04316	MayBridge	Cc1onc(c1CN2CCCCC2)c3ccccc3
PCM-0000885	COC1=CC(C(=O)N(C2=CC=CC=N2)[H])=CC(OC)=C1OC	JFD02695	MayBridge	COc1cc(cc(OC)c1OC)C(=O)Nc2ccccn2
PCM-0000886	CC1(C)CC2=CC=CC(C(=O)N(CC3COC4=CC=CC=C4O3)[H])=C2O1	SCR00517	MayBridge	CC1(C)Cc2cccc(C(=O)NCC3COc4ccccc4O3)c2O1
PCM-0000887	[O-][N+](=O)C1=CC=C(N2N=C(C3=CC=C(F)C=C3)CCC2=O)C=C1	BTB08570	MayBridge	[O-][N+](=O)c1ccc(cc1)N2N=C(CCC2=O)c3ccc(F)cc3
PCM-0000888	FC1=CC=CC(Cl)=C1N(/N=C1/C(=O)ON=C1C1=CC=CC=C1)[H]	RF00976	MayBridge	Fc1cccc(Cl)c1N\N=C/2\C(=O)ON=C2c3ccccc3
PCM-0000889	ClC1=CC=C(CSC2=CC(C3=CC=CC=C3)=C(C#N)C3=NC4=CC=CC=C4N23)C=C1	HTS09913	MayBridge	Clc1ccc(CSc2cc(c3ccccc3)c(C#N)c4nc5ccccc5n24)cc1
PCM-0000890	CCOC(=O)CCSC1=NC(C2=CC=CS2)C(C(=O)OCC)=C(C)N1[H]	FM00079	MayBridge	CCOC(=O)CCSC1=NC(C(=C(C)N1)C(=O)OCC)c2cccs2
PCM-0000891	CC1=NC(C(F)(F)F)=CC=C1C(=O)N(CC1=CC=C2OCOC2=C1)[H]	HTS03579	MayBridge	Cc1nc(ccc1C(=O)NCc2ccc3OCOc3c2)C(F)(F)F
PCM-0000892	CC1=NN2C(=C1)N=NC(C#N)=C2C	KM01310	MayBridge	Cc1cc2nnc(C#N)c(C)n2n1
PCM-0000893	CC(C)(C)OC(=O)N1CCCN(C(=O)C2=CN3C=C(C(F)(F)F)C=C(Cl)C3N2[H])CC1	AW01181	MayBridge	CC(C)(C)OC(=O)N1CCCN(CC1)C(=O)C2=CN3C=C(C=C(Cl)C3N2)C(F)(F)F
PCM-0000894	CCCCCC1=CC=C(S(=O)(=O)N(CC2=NC(C3=CC=C(C(F)(F)F)C=C3)=NO2)[H])C=C1	HTS00177	MayBridge	CCCCCc1ccc(cc1)S(=O)(=O)NCc2onc(n2)c3ccc(cc3)C(F)(F)F
PCM-0000895	CC1=C(C(=O)C2=C(O[H])N(C)N=C2C)C(C2=C(Cl)C=CC=C2Cl)=NO1	CD08707	MayBridge	Cc1onc(c1C(=O)c2c(C)nn(C)c2O)c3c(Cl)cccc3Cl
PCM-0000896	N(/C(=N/[H])N(/C(=N/[H])N(C1=CC(C2=CC=CS2)=NN1[H])[H])[H])([H])[H]	RJF00729	MayBridge	NC(=N)NC(=N)Nc1cc(n[nH]1)c2cccs2
PCM-0000897	N(C(=S)C1=NC=C(C(F)(F)F)C=C1N1CCCC1)([H])[H]	SEW03743	MayBridge	NC(=S)c1ncc(cc1N2CCCC2)C(F)(F)F
PCM-0000898	N#CC1(C#N)C2CC(C=C2)C1(C#N)C#N	JFD00035	MayBridge	N#CC1(C#N)C2CC(C=C2)C1(C#N)C#N
PCM-0000899	O(C(CN(CC1=CC=CC=C1)[H])C1=CC=CC=C1)[H]	AW00958	MayBridge	OC(CNCc1ccccc1)c2ccccc2
PCM-0000900	CCCC1N([H])C(=O)N([H])C(C)=C1C(=O)OCC	JFD01808	MayBridge	CCCC1NC(=O)NC(=C1C(=O)OCC)C
PCM-0000901	ClC1=CC=CC=C1CN1N=NC2=C(N(/N=C/C3=CC=CS3)[H])N=CN=C12	HTS12404	MayBridge	Clc1ccccc1Cn2nnc3c(N\N=C\c4cccs4)ncnc23
PCM-0000902	CS(=O)(=O)N(CC1=CC=CC=C1)CC1=CC=C2OCOC2=C1	BTB01067	MayBridge	CS(=O)(=O)N(Cc1ccccc1)Cc2ccc3OCOc3c2
PCM-0000903	O=C(CSC1=NC2=C(CCC2)C(/C=C\C2=CC=CC=C2)=C1C#N)C1=CC=CC=C1	SPB07460	MayBridge	O=C(CSc1nc2CCCc2c(\C=C/c3ccccc3)c1C#N)c4ccccc4
PCM-0000904	CCOC(=O)C(C)OC1=CC=C(N(S(=O)(=O)C2=CC(OC)=CC=C2OC)[H])C=C1Cl	RDR02467	MayBridge	CCOC(=O)C(C)Oc1ccc(NS(=O)(=O)c2cc(OC)ccc2OC)cc1Cl
PCM-0000905	CCOC(=O)C1=CSC(C2=CSC(C)=N2)=N1	SPB02806	MayBridge	CCOC(=O)c1csc(n1)c2csc(C)n2
PCM-0000906	CC1=CC=C(S(=O)(=O)N(N2C(C3=CC(Cl)=CC(Cl)=C3O[H])N([H])C3=CC=CC=C3C2=O)[H])C=C1	BTB02074	MayBridge	Cc1ccc(cc1)S(=O)(=O)NN2C(Nc3ccccc3C2=O)c4cc(Cl)cc(Cl)c4O
PCM-0000907	ClC1=CC(Cl)=CC(OC(=O)C2=CSC(CC3=C(Cl)C=CC=C3Cl)=N2)=C1	SPB02107	MayBridge	Clc1cc(Cl)cc(OC(=O)c2csc(Cc3c(Cl)cccc3Cl)n2)c1
PCM-0000908	CCOC(=O)C1=CC2=C(C=N1)N([H])C1=CC=CC=C21	JFD03941	MayBridge	CCOC(=O)c1cc2c(cn1)[nH]c3ccccc23
PCM-0000909	O=C1C=C(N(CC2=CC=CC=C2)[H])N([H])N=C1C1=CC=CC=C1	RJC03387	MayBridge	O=C1C=C(NCc2ccccc2)NN=C1c3ccccc3
PCM-0000910	O(CC1=CC=C(C2=CC(C(F)(F)F)=CC(C(F)(F)F)=C2)O1)[H]	CD04026	MayBridge	OCc1oc(cc1)c2cc(cc(c2)C(F)(F)F)C(F)(F)F
PCM-0000911	COC1=CC=C2N([H])C(C3=CC=C(C4=CC=CC=C4F)C=C3)=C(C)C2=C1	SEW05261	MayBridge	COc1ccc2[nH]c(c(C)c2c1)c3ccc(cc3)c4ccccc4F
PCM-0000912	CN(C(=S)N(N(C(=O)CSC1=CC=CC=C1)[H])[H])[H]	KM04425	MayBridge	CNC(=S)NNC(=O)CSc1ccccc1
PCM-0000913	CS(=O)(=O)N(/C(=N\[H])C1=CC=NC=C1)[H]	CD06748	MayBridge	CS(=O)(=O)NC(=N)c1ccncc1
PCM-0000914	CSC1=NSC(SC)=C1C(=O)N(C1=CC=C(C2=CSN=N2)C=C1)[H]	SEW00793	MayBridge	CSc1nsc(SC)c1C(=O)Nc2ccc(cc2)c3csnn3
PCM-0000915	CC1=CC=C(C)N1C1=NC=CC=C1OCC1=NN=C(C2=CC=C3C=CC=CC3=C2)O1	HTS08816	MayBridge	Cc1ccc(C)n1c2ncccc2OCc3oc(nn3)c4ccc5ccccc5c4
PCM-0000916	C/N=C1\SC=C(C)N1/N=C/C1=C(Cl)C=CC=C1Cl	SPB01520	MayBridge	C\N=C\1/SC=C(C)N1\N=C\c2c(Cl)cccc2Cl
PCM-0000917	CSC1=C(C2=CC=CC=N2)C(N([H])[H])=NN1C(=O)C1=CC=CS1	SCR00490	MayBridge	CSc1c(c(N)nn1C(=O)c2cccs2)c3ccccn3
PCM-0000918	FC1=CC=C(N(C(=O)C(=S)N2CCOCC2)[H])C(F)=C1	NRB00047	MayBridge	Fc1ccc(NC(=O)C(=S)N2CCOCC2)c(F)c1
PCM-0000919	COC(=O)C1=C(C)C(C2=NN([H])C=C2)=C(SC)S1	KM02052	MayBridge	COC(=O)c1sc(SC)c(c1C)c2cc[nH]n2
PCM-0000920	CC(OC1=CC=C(Cl)C=C1Cl)C(=O)N(C1=NCCS1)[H]	BR00054	MayBridge	CC(Oc1ccc(Cl)cc1Cl)C(=O)NC2=NCCS2
PCM-0000921	CCCCCC1=CN=C(C2=CC=C(C#N)C=C2)N=C1	BTB09572	MayBridge	CCCCCc1cnc(nc1)c2ccc(cc2)C#N
PCM-0000922	COC(=O)C1=CC=C(OC2=NC=NC3=C2C(C2=CC=CC=C2)=CS3)O1	HTS00521	MayBridge	COC(=O)c1oc(Oc2ncnc3scc(c4ccccc4)c23)cc1
PCM-0000923	N(/C(=N\OC(=O)C1=CC=C(Cl)C=C1)C1=CN=CC=N1)([H])[H]	KM04980	MayBridge	N\C(=N/OC(=O)c1ccc(Cl)cc1)\c2cnccn2
PCM-0000924	CN(C(=S)N(N(C(=O)C1=C(N([H])[H])C2=C(C3=CC=CC=C3)C(C3=CC=CC=C3)=NN=C2S1)[H])[H])[H]	HTS08991	MayBridge	CNC(=S)NNC(=O)c1sc2nnc(c3ccccc3)c(c4ccccc4)c2c1N
PCM-0000925	CC1=NN(C2=CC=CC=C2)C(O[H])=C1C(=O)C1=CC=CC=C1	JFD03992	MayBridge	Cc1nn(c(O)c1C(=O)c2ccccc2)c3ccccc3
PCM-0000926	CCOC(=O)C1=C(C)N(C2=CC=CC=C2)C(C2=CC=CC=C2)=C1S(=O)(=O)N1CCOCC1	SP01172	MayBridge	CCOC(=O)c1c(C)n(c2ccccc2)c(c3ccccc3)c1S(=O)(=O)N4CCOCC4
PCM-0000927	C/C(=C(/C#N)C(=S)N([H])[H])N(N(C1=NC=C(C(F)(F)F)C=C1Cl)[H])[H]	SPB06185	MayBridge	C\C(=C(\C#N)/C(=S)N)\NNc1ncc(cc1Cl)C(F)(F)F
PCM-0000928	CC1=C(/C=N/C2=CC=C(OC(=O)N(C3=CC=CC(Cl)=C3)[H])C=C2)SC2=CC=CC=C12	MWP00817	MayBridge	Cc1c(\C=N\c2ccc(OC(=O)Nc3cccc(Cl)c3)cc2)sc4ccccc14
PCM-0000929	COC(=O)C1=CC=C(OC2=CC=C(C3SCCS3)C=C2)O1	HTS11401	MayBridge	COC(=O)c1oc(Oc2ccc(cc2)C3SCCS3)cc1
PCM-0000930	CSC1=CC(=O)CC(C)(C)S1	KM03927	MayBridge	CSC1=CC(=O)CC(C)(C)S1
PCM-0000931	CC(C)(C)C(=O)N(CC1COC2=CC=CC=C2O1)[H]	KM07136	MayBridge	CC(C)(C)C(=O)NCC1COc2ccccc2O1
PCM-0000932	FC1=CC=C(C(=O)N2CCN(C3=CC=C(C#N)C=C3)CC2)C(Cl)=C1	SPB08322	MayBridge	Fc1ccc(C(=O)N2CCN(CC2)c3ccc(cc3)C#N)c(Cl)c1
PCM-0000933	CN(C)S(=O)(=O)C1=CC=C(C)C(N(C(=O)C2CCCCC2)[H])=C1	HTS06216	MayBridge	CN(C)S(=O)(=O)c1ccc(C)c(NC(=O)C2CCCCC2)c1
PCM-0000934	FC1=CC=C(N(/N=C(\C#N)C(=O)C2CC2)[H])C(F)=C1	KM02188	MayBridge	Fc1ccc(N\N=C(/C#N)\C(=O)C2CC2)c(F)c1
PCM-0000935	CC1=CSC(CN2N=C(CC(=O)N(/N=C/C3=CC=CC=C3)[H])C3=CC=CC=C3C2=O)=N1	KM07214	MayBridge	Cc1csc(CN2N=C(CC(=O)N\N=C\c3ccccc3)c4ccccc4C2=O)n1
PCM-0000936	N(/C(=N/[H])N(C1=NC2=CC=CC=C2N1[H])[H])([H])[H]	JFD01760	MayBridge	NC(=N)Nc1nc2ccccc2[nH]1
PCM-0000937	FC(F)(F)C1=CC(C2=NN(CC#C)N=N2)=CC(C(F)(F)F)=C1	RJF00989	MayBridge	FC(F)(F)c1cc(cc(c1)C(F)(F)F)c2nnn(CC#C)n2
PCM-0000938	O(C1=C(Cl)C=C(Cl)C=C1/C=N/C1=CC=C(C(=O)C2=CC=C3CCCC3=C2)C=C1)[H]	JPV00032	MayBridge	Oc1c(Cl)cc(Cl)cc1\C=N\c2ccc(cc2)C(=O)c3ccc4CCCc4c3
PCM-0000939	CC(=O)C(=CN(C1=CC(C)=C(O[H])C(Cl)=C1)[H])C(=O)C	BTB05438	MayBridge	CC(=O)C(=CNc1cc(C)c(O)c(Cl)c1)C(=O)C
PCM-0000940	CCOC(=O)N(N(C(=O)N(CCCC1=CC=C2C=CC3=CC=CC4=CC=C1C2=C34)[H])[H])[H]	JFD03484	MayBridge	CCOC(=O)NNC(=O)NCCCc1ccc2ccc3cccc4ccc1c2c34
PCM-0000941	N(S(=O)(=O)C1=CC=C(OC2=C(Cl)C=CC=C2[N+](=O)[O-])C=C1)([H])[H]	BTB05330	MayBridge	NS(=O)(=O)c1ccc(Oc2c(Cl)cccc2[N+](=O)[O-])cc1
PCM-0000942	CC1C/C(=N\N=C\C2=CC(Cl)=CC(Cl)=C2O[H])C2=CC=CC=C12	JPV00071	MayBridge	CC1C\C(=N/N=C/c2cc(Cl)cc(Cl)c2O)\c3ccccc13
PCM-0000943	C/C(=N\OC(=O)C1=CC=C(Cl)C=C1)C1=CC(C2=CC=CC=C2)=NO1	SPB04829	MayBridge	C\C(=N/OC(=O)c1ccc(Cl)cc1)\c2onc(c2)c3ccccc3
PCM-0000944	CSC1=NC2=CC(C)=NN2C(C2=CC=C(C(C)(C)C)C=C2)=C1C#N	KM00852	MayBridge	CSc1nc2cc(C)nn2c(c3ccc(cc3)C(C)(C)C)c1C#N
PCM-0000945	CCC1=CC=C(/C(=C/C=C/C2=CC=CC=C2)C#N)C=C1	PHG00906	MayBridge	CCc1ccc(cc1)\C(=C\C=C\c2ccccc2)\C#N
PCM-0000946	O(C1=C(Cl)C=C(Cl)C=C1/C=N/CCSC1=CC=C(Cl)C=C1)[H]	BTB02991	MayBridge	Oc1c(Cl)cc(Cl)cc1\C=N\CCSc2ccc(Cl)cc2
PCM-0000947	COC1=CC(N(C(=O)CCOC2=CC=C(F)C=C2)[H])=CC(OC)=C1OC	SEW01426	MayBridge	COc1cc(NC(=O)CCOc2ccc(F)cc2)cc(OC)c1OC
PCM-0000948	COC1=CC=C(C2CC(C3=CC=C(OC)C=C3OC)=NN2C2=CC=CC=C2)C=C1	RJC02126	MayBridge	COc1ccc(cc1)C2CC(=NN2c3ccccc3)c4ccc(OC)cc4OC
PCM-0000949	CN(C(=O)N(CC1=C(N(C)C)C=CC=C1N(C)C)[H])[H]	CD09478	MayBridge	CNC(=O)NCc1c(cccc1N(C)C)N(C)C
PCM-0000950	COC1=CC=C(C2=NC3=CC(C4=CC=CS4)=NN3C(C(F)(F)F)=C2)C=C1OC	KM10334	MayBridge	COc1ccc(cc1OC)c2cc(n3nc(cc3n2)c4cccs4)C(F)(F)F
PCM-0000951	FC1=C(F)C(OC2=CC=CC=C2)=C(F)C(F)=C1OC1=CC=CC=C1	BTB13848	MayBridge	Fc1c(F)c(Oc2ccccc2)c(F)c(F)c1Oc3ccccc3
PCM-0000952	COC1=CC=C(C(=O)N(C2=CC=C(OC3=NC=NC4=CC(Cl)=CC=C34)N=C2)[H])C=C1	HTS07322	MayBridge	COc1ccc(cc1)C(=O)Nc2ccc(Oc3ncnc4cc(Cl)ccc34)nc2
PCM-0000953	CC(=O)C1=CC=C(N2CCN(CC(=O)N(C3=CC=C4OCCOC4=C3)[H])CC2)C=C1	HTS06811	MayBridge	CC(=O)c1ccc(cc1)N2CCN(CC(=O)Nc3ccc4OCCOc4c3)CC2
PCM-0000954	FC(F)(F)C1=C(C2=NC(C3=CC=CS3)=NO2)C=C(C2=CC=CC=C2Cl)O1	SP00930	MayBridge	FC(F)(F)c1oc(cc1c2onc(n2)c3cccs3)c4ccccc4Cl
PCM-0000955	ClC1=CC=CC(N(C(=S)N(CC2=CSC3=CC=CC=C23)[H])[H])=C1Cl	PD00412	MayBridge	Clc1cccc(NC(=S)NCc2csc3ccccc23)c1Cl
PCM-0000956	CC1CC(=O)N([H])C2=CC=CC=C2N1C(=O)C1=C(Cl)SC(Cl)=C1	HTS09700	MayBridge	CC1CC(=O)Nc2ccccc2N1C(=O)c3cc(Cl)sc3Cl
PCM-0000957	CC1=C(S(=O)(=O)N(CC2=CC(F)=CC3=C2OCOC3)[H])C(C)=NO1	HTS03240	MayBridge	Cc1onc(C)c1S(=O)(=O)NCc2cc(F)cc3COCOc23
PCM-0000958	O(C1=CC(C(F)(F)F)=CC=N1)[H]	BTB09682	MayBridge	Oc1cc(ccn1)C(F)(F)F
PCM-0000959	CC1=CC=C(C)C2=C1C1=CC=CC=C1N2C	RH00793	MayBridge	Cc1ccc(C)c2c1c3ccccc3n2C
PCM-0000960	CN(C(=O)O/N=C(\N([H])[H])CC1=CSC2=CC=C(Cl)C=C12)[H]	MWP00234	MayBridge	CNC(=O)O\N=C(/N)\Cc1csc2ccc(Cl)cc12
PCM-0000961	CCOC(=O)[C@@](N([H])[H])(CC1=CC=CC=C1)[H]	SB01138	MayBridge	CCOC(=O)[C@@H](N)Cc1ccccc1
PCM-0000962	O(C1=CC(=O)N(C2=CC=CC=C2)C2=C1CCCC2)[H]	BTB11567	MayBridge	OC1=CC(=O)N(C2=C1CCCC2)c3ccccc3
PCM-0000963	O=C1N(CC2=CC=NC=C2)C(=S)S/C1=C/C1=CC=CC=N1	S03143	MayBridge	O=C1N(Cc2ccncc2)C(=S)S/C/1=C/c3ccccn3
PCM-0000964	CCCCCCC1=CC=C(C(=O)CCC(=O)O)C=C1	BTB09812	MayBridge	CCCCCCc1ccc(cc1)C(=O)CCC(=O)O
PCM-0000965	ClC1=CC=C(CSC2=NC3=C(C4=C(S3)CCCC4)/C(=N/[H])N2CC=C)C=C1	HTS08974	MayBridge	Clc1ccc(CSC2=Nc3sc4CCCCc4c3C(=N)N2CC=C)cc1
PCM-0000966	N(C(=O)C1=NN([C@@]2([H])O[C@](CO[H])([H])[C@@](O[H])([H])[C@@]2(O[H])[H])C=N1)([H])[H]	HTS11462	MayBridge	NC(=O)c1ncn(n1)[C@H]2O[C@@H](CO)[C@H](O)[C@@H]2O
PCM-0000967	OC(=O)C1=CC=CC=C1N(C(=O)OCC1C2=CC=CC=C2C2=CC=CC=C12)[H]	JFD02331	MayBridge	OC(=O)c1ccccc1NC(=O)OCC2c3ccccc3c4ccccc24
PCM-0000968	N(C1=CC=C2C(C(F)(F)F)=CC(C(F)(F)F)=NC2=N1)([H])[H]	KM02978	MayBridge	Nc1ccc2c(cc(nc2n1)C(F)(F)F)C(F)(F)F
PCM-0000969	C1CN(C2=NN3C(=NN=C3)C=C2)CCS1	GK00201	MayBridge	C1CN(CCS1)c2ccc3nncn3n2
PCM-0000970	CCCC1=CC(=O)C2=C(O[H])C=CC=C2O1	BTB10035	MayBridge	CCCC1=CC(=O)c2c(O)cccc2O1
PCM-0000971	O(CCCCN1C(C2=CC=CC=C2)=CC2=CC=CC=C12)[H]	SPB07631	MayBridge	OCCCCn1c(cc2ccccc12)c3ccccc3
PCM-0000972	ClC1=CC=C(/C=N/N(C(=O)CN2C3=C(CCC3)C(=O)N3N=CN=C23)[H])C=C1	HTS09961	MayBridge	Clc1ccc(\C=N\NC(=O)CN2C3=C(CCC3)C(=O)n4ncnc24)cc1
PCM-0000973	COC1=CC=C(N(S(=O)(=O)C2=CC=C(S(=O)(=O)C3=NC=C(C(F)(F)F)C=C3Cl)S2)[H])C=C1	KM05576	MayBridge	COc1ccc(NS(=O)(=O)c2ccc(s2)S(=O)(=O)c3ncc(cc3Cl)C(F)(F)F)cc1
PCM-0000974	CC(C)CN(C(=S)N(CCN(C(=O)OC(C)(C)C)[H])[H])[H]	AW00387	MayBridge	CC(C)CNC(=S)NCCNC(=O)OC(C)(C)C
PCM-0000975	FC(F)(F)C(CC1=CC=CC=C1)OS(=O)(=O)C1=CC(Cl)=C(Cl)S1	SEW03707	MayBridge	FC(F)(F)C(Cc1ccccc1)OS(=O)(=O)c2cc(Cl)c(Cl)s2
PCM-0000976	CCOC(=O)CN1N=NC(C2=CC=C(C(F)(F)F)C=N2)=N1	SPB05723	MayBridge	CCOC(=O)Cn1nnc(n1)c2ccc(cn2)C(F)(F)F
PCM-0000977	IC1=CC=C(I)S1	CD08226	MayBridge	Ic1ccc(I)s1
PCM-0000978	CCOC(=O)C1CCN(C(=O)C2=CN=CC(C3=CC=CS3)=C2)CC1	HTS06683	MayBridge	CCOC(=O)C1CCN(CC1)C(=O)c2cncc(c2)c3cccs3
PCM-0000979	S=C(N(C1CCCCC1)[H])C(=S)N(C1CCCCC1)[H]	NRB00036	MayBridge	S=C(NC1CCCCC1)C(=S)NC2CCCCC2
PCM-0000980	O(C1(N(C(=O)C2=C(C(F)(F)F)N(C3=CC=CC=C3)N=C2)[H])C(=O)C2=CC=CC=C2C1=O)[H]	HTS01859	MayBridge	OC1(NC(=O)c2cnn(c3ccccc3)c2C(F)(F)F)C(=O)c4ccccc4C1=O
PCM-0000981	C1CN(C2=NC=NC3=C2C=C(C2=CC=CC=C2)S3)CCO1	HTS13106	MayBridge	C1CN(CCO1)c2ncnc3sc(cc23)c4ccccc4
PCM-0000982	[O-][N+](=O)C1=CC=CN=C1N1CCSCC1	BTB04481	MayBridge	[O-][N+](=O)c1cccnc1N2CCSCC2
PCM-0000983	[O-][N+](=O)C1=CC=CC(/C=C(\C#N)C2=NN(C3=CC=CC=C3)C(N3C=CC=C3)=C2C#N)=C1	BTB02392	MayBridge	[O-][N+](=O)c1cccc(\C=C(/C#N)\c2nn(c3ccccc3)c(c2C#N)n4cccc4)c1
PCM-0000984	[O-][N+](=O)C1=CC=C(/C=N/C2=CC=C3OCCOC3=C2)S1	S05765	MayBridge	[O-][N+](=O)c1ccc(\C=N\c2ccc3OCCOc3c2)s1
PCM-0000985	S(C1=NC2=CC=CC=C2N=C1S[H])[H]	JFD01548	MayBridge	Sc1nc2ccccc2nc1S
PCM-0000986	O=C(OCC#CC1=CC=C(C#N)C=C1)C1=CC=CS1	KM09061	MayBridge	O=C(OCC#Cc1ccc(cc1)C#N)c2cccs2
PCM-0000987	CC1(C)CC(=O)C2=CC(OCC3=CC=C([N+](=O)[O-])C=C3)=C(OCC3=CC=C([N+](=O)[O-])C=C3)C=C2O1	RJC00190	MayBridge	CC1(C)CC(=O)c2cc(OCc3ccc(cc3)[N+](=O)[O-])c(OCc4ccc(cc4)[N+](=O)[O-])cc2O1
PCM-0000988	CCOC(=O)C1=C(N([H])[H])N(C2=CC=C(Cl)C=C2)C2=NC3=CC=CC=C3N=C12	RJC03482	MayBridge	CCOC(=O)c1c(N)n(c2ccc(Cl)cc2)c3nc4ccccc4nc13
PCM-0000989	CCOC(=O)C(N(C1=CC=CC(Cl)=C1)[H])C(=O)OCC	SPB06296	MayBridge	CCOC(=O)C(Nc1cccc(Cl)c1)C(=O)OCC
PCM-0000990	CC1=NN=C(SCC(=O)C2=CC=C(Cl)C=C2)N1C1=CC=C2OCCOC2=C1	SPB08071	MayBridge	Cc1nnc(SCC(=O)c2ccc(Cl)cc2)n1c3ccc4OCCOc4c3
PCM-0000991	C(C1=CC=CN=C1)N1C=CC=C1	CD04045	MayBridge	C(c1cccnc1)n2cccc2
PCM-0000992	OC(=O)/C=C\C(=O)N(C1=CC=CC2=C1CCCC2)[H]	S07428	MayBridge	OC(=O)\C=C/C(=O)Nc1cccc2CCCCc12
PCM-0000993	CC1=CC(C(=O)N(C2CCN(CC3=C(F)C=CC=C3Cl)CC2)[H])=NN1C1=CC=CC=C1	HTS02406	MayBridge	Cc1cc(nn1c2ccccc2)C(=O)NC3CCN(Cc4c(F)cccc4Cl)CC3
PCM-0000994	CC(=O)SC1CC(=O)N(C2=CC=C(F)C(F)=C2F)C1=O	PD00353	MayBridge	CC(=O)SC1CC(=O)N(C1=O)c2ccc(F)c(F)c2F
PCM-0000995	CCCC1=CN=C(N(CCN(CC(O[H])COC2=CC=C(Cl)C(Cl)=C2)[H])[H])N=C1	AW00907	MayBridge	CCCc1cnc(NCCNCC(O)COc2ccc(Cl)c(Cl)c2)nc1
PCM-0000996	CC(C)N1C(SCC(=O)N(N(C(=O)C2=C(F)C=CC=C2F)[H])[H])=NC2=CC(C(F)(F)F)=CC=C12	SPB03904	MayBridge	CC(C)n1c(SCC(=O)NNC(=O)c2c(F)cccc2F)nc3cc(ccc13)C(F)(F)F
PCM-0000997	C/C(=N\O[H])C1=CSC(C2=C(C)N=NS2)=N1	SPB03847	MayBridge	C\C(=N/O)\c1csc(n1)c2snnc2C
PCM-0000998	OC(=O)C1=CC=C(S(=O)(=O)C2=CC=C(Cl)C=C2)C([N+](=O)[O-])=C1	BTB06759	MayBridge	OC(=O)c1ccc(c(c1)[N+](=O)[O-])S(=O)(=O)c2ccc(Cl)cc2
PCM-0000999	O=C(N(C1=NC2=CC=CC=C2C(=O)S1)[H])C1=CC=CC=C1	HTS01336	MayBridge	O=C(NC1=Nc2ccccc2C(=O)S1)c3ccccc3
PCM-0001000	N(/C(=N\OC(=O)C1=CC=CS1)CS(=O)(=O)C1=CC=CC=N1)([H])[H]	KM01278	MayBridge	N\C(=N/OC(=O)c1cccs1)\CS(=O)(=O)c2ccccn2
PCM-0001001	CN1C(CSCCOC2=CC=CC=C2)=NN=C1SCC(=O)C1=CC=C(Cl)C=C1Cl	KM06506	MayBridge	Cn1c(CSCCOc2ccccc2)nnc1SCC(=O)c3ccc(Cl)cc3Cl
PCM-0001002	CSC1=C2C(=O)CC(C)(C)CC2=NC2=CC(C3=CC=CS3)=NN12	KM02940	MayBridge	CSc1c2C(=O)CC(C)(C)Cc2nc3cc(nn13)c4cccs4
PCM-0001003	OC(=O)C1=NC=CN=C1C(=O)N(CCSCC1=C(F)C=CC=C1Cl)[H]	HTS04413	MayBridge	OC(=O)c1nccnc1C(=O)NCCSCc2c(F)cccc2Cl
PCM-0001004	O=C1N([H])C2=C(CCC3=CC=CC=C23)C(C2=CC=CC=C2)=C1C#N	HTS12688	MayBridge	O=C1NC2=C(CCc3ccccc23)C(=C1C#N)c4ccccc4
PCM-0001005	O=C(CN1CCN(C2=CC=CC=C2)CC1)N(C1=NN=C(C2=CC=CO2)S1)[H]	HTS13435	MayBridge	O=C(CN1CCN(CC1)c2ccccc2)Nc3nnc(s3)c4occc4
PCM-0001006	ClC1=CC(C(=O)N(C2=CC=CC=C2N2CCCCC2)[H])=C(Cl)S1	HTS08453	MayBridge	Clc1cc(C(=O)Nc2ccccc2N3CCCCC3)c(Cl)s1
PCM-0001007	CC1=C(C2=CC=NN2C(=O)C2=CC=CS2)C=NN1C1=CC=CC=C1	SP01341	MayBridge	Cc1c(cnn1c2ccccc2)c3ccnn3C(=O)c4cccs4
PCM-0001008	O=C(N1CCSCC1)C1=CC=CO1	CD07933	MayBridge	O=C(N1CCSCC1)c2occc2
PCM-0001009	N#CC1=CC=C(OCOC2=CC=C(C#N)C=C2)C=C1	BTB05159	MayBridge	N#Cc1ccc(OCOc2ccc(cc2)C#N)cc1
PCM-0001010	CCOC(=O)C(=CN(C1=C(C(=O)C)SC(C(C)(C)C)=C1)[H])C(=O)OCC	GK01041	MayBridge	CCOC(=O)C(=CNc1cc(sc1C(=O)C)C(C)(C)C)C(=O)OCC
PCM-0001011	N(C1=NN=C(C2=CC=CS2)S1)([H])[H]	HTS13430	MayBridge	Nc1nnc(s1)c2cccs2
PCM-0001012	COC(=O)C1=CC(C=C(C#N)C#N)=CN1C	SEW06318	MayBridge	COC(=O)c1cc(C=C(C#N)C#N)cn1C
PCM-0001013	O(CN1C(=O)C2=CC=NC=C2C1=O)[H]	HTS09588	MayBridge	OCN1C(=O)c2ccncc2C1=O
PCM-0001014	C=CCN1C2=CC=CC=C2C2=CC(C3=CC=C4C(=C3)C3=CC=CC=C3N4CC=C)=CC=C12	NRB03958	MayBridge	C=CCn1c2ccccc2c3cc(ccc13)c4ccc5c(c4)c6ccccc6n5CC=C
PCM-0001015	CN(C)S(=O)(=O)C1=CC=CC=C1[N+](=O)[O-]	NRB00574	MayBridge	CN(C)S(=O)(=O)c1ccccc1[N+](=O)[O-]
PCM-0001016	CN1C(S[H])=NN=C1C1=CC=C(OCC(F)(F)F)N=C1	SPB06600	MayBridge	Cn1c(S)nnc1c2ccc(OCC(F)(F)F)nc2
PCM-0001017	ClC1=CC=C(C2=CSC(CC3=CC=CC=C3)=N2)C=C1	DP01381	MayBridge	Clc1ccc(cc1)c2csc(Cc3ccccc3)n2
PCM-0001018	ClC1=CC=C(OCCC#N)C(Cl)=C1	SEW04636	MayBridge	Clc1ccc(OCCC#N)c(Cl)c1
PCM-0001019	CC1=NC(S(=O)(=O)N(C2=CC=CC=C2C(=O)N(CC2CC2)[H])[H])=CN1C	HTS05148	MayBridge	Cc1nc(cn1C)S(=O)(=O)Nc2ccccc2C(=O)NCC3CC3
PCM-0001020	ClC1=CC=C(N(C(=S)N(C(CN2C=CN=C2)C2=CC=CC=C2)[H])[H])C(Cl)=C1	BTBS00070	MayBridge	Clc1ccc(NC(=S)NC(Cn2ccnc2)c3ccccc3)c(Cl)c1
PCM-0001021	CC(C)(C)C1=CC=C(C2=NN=C(SC3=NC=CC=C3[N+](=O)[O-])N2CC2=CC=CO2)C=C1	SPB00790	MayBridge	CC(C)(C)c1ccc(cc1)c2nnc(Sc3ncccc3[N+](=O)[O-])n2Cc4occc4
PCM-0001022	N(C(=S)COC1=CC(Cl)=CC(Cl)=C1)([H])[H]	SPB01328	MayBridge	NC(=S)COc1cc(Cl)cc(Cl)c1
PCM-0001023	CN1SC(=O)C2=CC=CC=C12	BTB03211	MayBridge	CN1SC(=O)c2ccccc12
PCM-0001024	CC(C)N(C1=NC2=CC=CN=C2S1)[H]	TG00183	MayBridge	CC(C)Nc1nc2cccnc2s1
PCM-0001025	N(C1=NC(SC2=NN=C(C3=CC=NC=C3)O2)=NC=C1C#N)([H])[H]	HTS12717	MayBridge	Nc1nc(Sc2oc(nn2)c3ccncc3)ncc1C#N
PCM-0001026	CC1=C(C2=C(C(=O)N(N(C(=O)C3=C(F)C=CC=C3Cl)[H])[H])C(C)=NO2)C(C)=NO1	SPB02419	MayBridge	Cc1onc(C)c1c2onc(C)c2C(=O)NNC(=O)c3c(F)cccc3Cl
PCM-0001027	CC1=NC(S(=O)(=O)N2CCN(C3C4=CC=CC=C4C4=CC=CC=C34)CC2)=CN1C	HTS08761	MayBridge	Cc1nc(cn1C)S(=O)(=O)N2CCN(CC2)C3c4ccccc4c5ccccc35
PCM-0001028	CC(C)SCC(=O)N(CC(=O)N([H])[H])[H]	RJC02487	MayBridge	CC(C)SCC(=O)NCC(=O)N
PCM-0001029	CN1C=C(Br)C(=O)N(C)C1=O	JFD00650	MayBridge	CN1C=C(Br)C(=O)N(C)C1=O
PCM-0001030	CC(=O)N(C1=CC2=CC(N(C(=O)C3=C(C)ON=C3C3=C(Cl)C=CC=C3Cl)[H])=CC=C2OC1=O)[H]	BTB04772	MayBridge	CC(=O)NC1=Cc2cc(NC(=O)c3c(C)onc3c4c(Cl)cccc4Cl)ccc2OC1=O
PCM-0001031	CN(C)/C=C/C(=O)C1=C(C)ON=C1C1=CC=CC=C1	SPB04966	MayBridge	CN(C)\C=C\C(=O)c1c(C)onc1c2ccccc2
PCM-0001032	ClC1=CC=C(CS(=O)(=O)CC2=NC(C3=CSC=C3)=NO2)C=C1	SEW03702	MayBridge	Clc1ccc(CS(=O)(=O)Cc2onc(n2)c3ccsc3)cc1
PCM-0001033	FC1=CC2=C(OCOC2)C(/C=C2\C(=O)N([H])C3=CC=CC=C23)=C1	SCR01008	MayBridge	Fc1cc2COCOc2c(\C=C\3/C(=O)Nc4ccccc34)c1
PCM-0001034	O(C1=C(C2=CC(F)=CC=C2F)C(=O)N2CCCCC2=N1)[H]	KM10110	MayBridge	OC1=C(C(=O)N2CCCCC2=N1)c3cc(F)ccc3F
PCM-0001035	CC1=NC2=CC=CC=C2N([H])C(C)(C)C1	RJC00373	MayBridge	CC1=Nc2ccccc2NC(C)(C)C1
PCM-0001036	OC(=O)CCC1=CC=C2OCOC2=C1	BTB02068	MayBridge	OC(=O)CCc1ccc2OCOc2c1
PCM-0001037	CC1=C(N(C(=O)OCC2=C(N3C(C)=CC=C3C)C=CS2)[H])C(C2=C(Cl)C=CC=C2Cl)=NO1	CD08956	MayBridge	Cc1onc(c1NC(=O)OCc2sccc2n3c(C)ccc3C)c4c(Cl)cccc4Cl
PCM-0001038	[O-][N+](=O)C1=CC=C(N(/N=C/C2=CC=C(C3=CC=CS3)S2)[H])N=C1	SEW02176	MayBridge	[O-][N+](=O)c1ccc(N\N=C\c2ccc(s2)c3cccs3)nc1
PCM-0001039	COC1=CC=C(CC(=O)N2N([H])C(=O)C3=CC=CC=C3C2=O)C=C1OC	GK01222	MayBridge	COc1ccc(CC(=O)N2NC(=O)c3ccccc3C2=O)cc1OC
PCM-0001040	C/C(=N\N(C(=S)N([H])[H])[H])C1=CC2=CC(Cl)=CC=C2O1	BTB05148	MayBridge	C\C(=N/NC(=S)N)\c1oc2ccc(Cl)cc2c1
PCM-0001041	N(N1C(=O)C(C#N)=C(C(F)(F)F)C=C1C1=CC=CC=C1)([H])[H]	RH02186	MayBridge	NN1C(=O)C(=C(C=C1c2ccccc2)C(F)(F)F)C#N
PCM-0001042	N(C1=NC=CC(/C=C/C2=C(F)C=CC=C2Cl)=N1)([H])[H]	CD09836	MayBridge	Nc1nccc(\C=C\c2c(F)cccc2Cl)n1
PCM-0001043	O=C(COC(=O)C1=CC=CC=C1N(CC1=CC=CO1)[H])C1=CC=CC=C1	RDR01427	MayBridge	O=C(COC(=O)c1ccccc1NCc2occc2)c3ccccc3
PCM-0001044	CCCC1=C(C(=O)N(C2=NOC(C)=C2)[H])C=NN1C1=CC=CC=C1	HTS03526	MayBridge	CCCc1c(cnn1c2ccccc2)C(=O)Nc3cc(C)on3
PCM-0001045	COC(=O)C1=CC=CC(N(C(=S)N(C(=O)C2=CC=CS2)[H])[H])=C1	DFP00288	MayBridge	COC(=O)c1cccc(NC(=S)NC(=O)c2cccs2)c1
PCM-0001046	CC1=C(C(=O)O)C=C(C2=CC=CC=C2)N1CCSCCO[H]	SP00349	MayBridge	Cc1c(cc(c2ccccc2)n1CCSCCO)C(=O)O
PCM-0001047	CC1=CSC(N2C(=O)C=CC2=O)=C1C(=O)C1=CC=CC=C1	GK03162	MayBridge	Cc1csc(N2C(=O)C=CC2=O)c1C(=O)c3ccccc3
PCM-0001048	CC(=O)N(C1=CC=C(/C=N/N(C(=O)N(/N=C/C2=CC=C(N(C(=O)C)[H])C=C2)[H])[H])C=C1)[H]	ML00142	MayBridge	CC(=O)Nc1ccc(\C=N\NC(=O)N\N=C\c2ccc(NC(=O)C)cc2)cc1
PCM-0001049	CCCCCCCC1=CC=C(C(=O)N(C(=S)N(C2=CC=CC(C)=N2)[H])[H])C=C1	BR00114	MayBridge	CCCCCCCc1ccc(cc1)C(=O)NC(=S)Nc2cccc(C)n2
PCM-0001050	C1OC2=CC=C(/C=N/N(C3=CC(C4=CC=CC=C4)=NC4=NC=NN34)[H])C=C2O1	HTS09995	MayBridge	C1Oc2ccc(\C=N\Nc3cc(nc4ncnn34)c5ccccc5)cc2O1
PCM-0001051	OC(=O)C1=CC=CN=C1SCC(=O)N(C1=CC(Cl)=CC(Cl)=C1)[H]	RH00878	MayBridge	OC(=O)c1cccnc1SCC(=O)Nc2cc(Cl)cc(Cl)c2
PCM-0001052	ClC1=CC=C(C(=O)N(CC#N)CC#N)C(Cl)=C1	CD06293	MayBridge	Clc1ccc(C(=O)N(CC#N)CC#N)c(Cl)c1
PCM-0001053	CSC1=C(C2=CC=NC(SCC3=CC=C(Cl)C=C3)=N2)C(C)=C(C2=NC(C)=CS2)S1	KM05021	MayBridge	CSc1sc(c(C)c1c2ccnc(SCc3ccc(Cl)cc3)n2)c4nc(C)cs4
PCM-0001054	CC1=NN(CC(=S)N([H])[H])C(C)=C1Br	KM03747	MayBridge	Cc1nn(CC(=S)N)c(C)c1Br
PCM-0001055	CC1=NC(C2=CC=C(S(=O)(=O)N(CC3=NC(C4=CC=C(C(F)(F)F)C=C4)=NO3)[H])S2)=CS1	HTS00662	MayBridge	Cc1nc(cs1)c2ccc(s2)S(=O)(=O)NCc3onc(n3)c4ccc(cc4)C(F)(F)F
PCM-0001056	COC1=CC=C(OC)C(/C(=N/O[H])N([H])[H])=C1	DP01210	MayBridge	COc1ccc(OC)c(c1)\C(=N\O)\N
PCM-0001057	COC1=CC=C(OCCC(=O)O)C=C1	SEW04596	MayBridge	COc1ccc(OCCC(=O)O)cc1
PCM-0001058	CC1=NN(C)C2=C1C(=O)C1=C(N2[H])CSC1	KM05405	MayBridge	Cc1nn(C)c2NC3=C(CSC3)C(=O)c12
PCM-0001059	CC1=C(C)C(C)=C(C(=O)CCC2=CC=CC(N(C(=O)C3CCC3)[H])=C2)C(C)=C1C	CD02588	MayBridge	Cc1c(C)c(C)c(C(=O)CCc2cccc(NC(=O)C3CCC3)c2)c(C)c1C
PCM-0001060	CCOC(=O)N(N=C1CCCC1)[H]	ML00453	MayBridge	CCOC(=O)NN=C1CCCC1
PCM-0001061	CC1=NC2=CC=CC=C2C2=C1C(=O)N([H])C2=O	KM00253	MayBridge	Cc1nc2ccccc2c3C(=O)NC(=O)c13
PCM-0001062	COC1=CC=C(N(C2=NC=C(C#N)C(N([H])[H])=N2)[H])C(OC)=C1	HTS12727	MayBridge	COc1ccc(Nc2ncc(C#N)c(N)n2)c(OC)c1
PCM-0001063	N(/C(=N\OC(=O)C1=CC=C(Cl)C=C1)C1=CC=C(OC2=CC=C(Cl)C=C2)N=C1)([H])[H]	SPB05795	MayBridge	N\C(=N/OC(=O)c1ccc(Cl)cc1)\c2ccc(Oc3ccc(Cl)cc3)nc2
PCM-0001064	CC1=CC(C2=NN=C(C(F)(F)F)O2)=CC=C1N1C=CC=C1	RH01097	MayBridge	Cc1cc(ccc1n2cccc2)c3oc(nn3)C(F)(F)F
PCM-0001065	N#CCSC1=NSC(SCC#N)=N1	CD08311	MayBridge	N#CCSc1nsc(SCC#N)n1
PCM-0001066	CC1=C(C(=O)N(C2=CC=CC=C2)[H])SN=N1	CD05494	MayBridge	Cc1nnsc1C(=O)Nc2ccccc2
PCM-0001067	COC1=CC=C(OC(=O)C2=C(C)N(C3=CC=CC=C3)N=C2C)C=C1	SEW04191	MayBridge	COc1ccc(OC(=O)c2c(C)nn(c2C)c3ccccc3)cc1
PCM-0001068	CCCCN(/C(=N/[H])N([N+](=O)[O-])[H])[H]	JFD00695	MayBridge	CCCCNC(=N)N[N+](=O)[O-]
PCM-0001069	CSC1=C(C#N)C=C(N(C(=O)N(C2=CC=CC(C(F)(F)F)=C2)[H])[H])S1	KM03417	MayBridge	CSc1sc(NC(=O)Nc2cccc(c2)C(F)(F)F)cc1C#N
PCM-0001070	CN1C(=O)N(C)C2=C(N(CC3=NN=C(C4=CC=CC=C4)O3)C=N2)C1=O	HTS11463	MayBridge	CN1C(=O)N(C)c2ncn(Cc3oc(nn3)c4ccccc4)c2C1=O
PCM-0001071	CN(C)/C=N/C1=NOC(C)=C1	BTB05695	MayBridge	CN(C)\C=N\c1cc(C)on1
PCM-0001072	ClC1=C(S(=O)(=O)N2CCOCC2)C=C(S(=O)(=O)N2CCOCC2)S1	KM05299	MayBridge	Clc1sc(cc1S(=O)(=O)N2CCOCC2)S(=O)(=O)N3CCOCC3
PCM-0001073	N#CC(=CC1=CC=C(C2=CC=CS2)S1)C#N	SEW02156	MayBridge	N#CC(=Cc1ccc(s1)c2cccs2)C#N
PCM-0001074	CC1=NC(C(F)(F)F)=C(C(=O)SC2=CC=CC(C(F)(F)F)=C2)S1	SPB07344	MayBridge	Cc1nc(c(s1)C(=O)Sc2cccc(c2)C(F)(F)F)C(F)(F)F
PCM-0001075	CC1=C(SCC2=NN=C(SCC3=CC=CC=C3)N2C)C2=CC=CC=C2N1[H]	KM07990	MayBridge	Cc1[nH]c2ccccc2c1SCc3nnc(SCc4ccccc4)n3C
PCM-0001076	ClC1(Cl)CC1OC(=O)C1=CC=CC=C1	RJC03719	MayBridge	ClC1(Cl)CC1OC(=O)c2ccccc2
PCM-0001077	CC/C(=N\OC(=O)C1=CC=CS1)C1=CC=C(C2=CC=CC=C2F)C=C1	SEW05234	MayBridge	CC\C(=N/OC(=O)c1cccs1)\c2ccc(cc2)c3ccccc3F
PCM-0001078	FC(F)(F)C1=CC=CN=C1SCC#N	SPB03892	MayBridge	FC(F)(F)c1cccnc1SCC#N
PCM-0001079	CC(C)N(C(=O)C1=CC=CC=C1SC1=CC=CC=C1)[H]	RJC00285	MayBridge	CC(C)NC(=O)c1ccccc1Sc2ccccc2
PCM-0001080	OC(=O)CCC(=O)N(C1=CC=C2OCCCOC2=C1)[H]	HTS00135	MayBridge	OC(=O)CCC(=O)Nc1ccc2OCCCOc2c1
PCM-0001081	CSC1=C(C2=CC=CC=N2)C(N([H])[H])=NN1[H]	PD00175	MayBridge	CSc1[nH]nc(N)c1c2ccccn2
PCM-0001082	CC(C)C1=CC=C(N(N(C(=O)CCC2=CC=CC=C2)[H])[H])C=C1	HTS03878	MayBridge	CC(C)c1ccc(NNC(=O)CCc2ccccc2)cc1
PCM-0001083	CCCN(C(=C(C(=O)N(C1=CC=CC(Cl)=C1)[H])C(=O)N(C1=CC=CC(Cl)=C1)[H])C1=CC=C(OC)C=C1)[H]	HTS11484	MayBridge	CCCNC(=C(C(=O)Nc1cccc(Cl)c1)C(=O)Nc2cccc(Cl)c2)c3ccc(OC)cc3
PCM-0001084	O=C(N(C1=CC=C(OCC2=CC=CC=C2)C=C1)[H])OC1=CC=CC=C1N1CCCCC1	HTS05638	MayBridge	O=C(Nc1ccc(OCc2ccccc2)cc1)Oc3ccccc3N4CCCCC4
PCM-0001085	CN(C)C(=O)C1=CC=C(C2=NN(C)C(C(F)(F)F)=C2)S1	KM03003	MayBridge	CN(C)C(=O)c1ccc(s1)c2cc(n(C)n2)C(F)(F)F
PCM-0001086	CC1=C(S(=O)(=O)N(C2=CC=CC=C2)[H])C(C)=NO1	CD10647	MayBridge	Cc1onc(C)c1S(=O)(=O)Nc2ccccc2
PCM-0001087	CN(C)/C=C(/SC1=CC=C(Cl)C=C1)C(=O)C	SPB04117	MayBridge	CN(C)\C=C(\Sc1ccc(Cl)cc1)/C(=O)C
PCM-0001088	CS/C(=N/S(=O)(=O)C1=CC=CC=C1)N(CCC1=CC=C(Cl)C=C1)[H]	CD08657	MayBridge	CS\C(=N\S(=O)(=O)c1ccccc1)\NCCc2ccc(Cl)cc2
PCM-0001089	CC(C)(C)C1=CC=C(N(C(=O)C2=CC=CO2)[H])C(N(C(=O)C(Cl)Cl)[H])=C1	RF01740	MayBridge	CC(C)(C)c1ccc(NC(=O)c2occc2)c(NC(=O)C(Cl)Cl)c1
PCM-0001090	CCOC(=O)C1=C(N([H])[H])SC2=C1CCN(CC1=CC=CC=C1)C2	AW00552	MayBridge	CCOC(=O)c1c(N)sc2CN(Cc3ccccc3)CCc12
PCM-0001091	S(N(C(N(N1CCCCCC1)[H])=O)[H])(C1=CC=C(C)C=C1)(=O)=O	JFD01580	MayBridge	Cc1ccc(cc1)S(=O)(=O)NC(=O)NN2CCCCCC2
PCM-0001092	CN1C=NC(S(=O)(=O)N(CC2=CC=C3OCOC3=C2)[H])=C1	HTS03965	MayBridge	Cn1cnc(c1)S(=O)(=O)NCc2ccc3OCOc3c2
PCM-0001093	CC1=NC(CSC2=NN=C(O[H])N2C2=CC=CC(F)=C2)=CS1	SPB02173	MayBridge	Cc1nc(CSc2nnc(O)n2c3cccc(F)c3)cs1
PCM-0001094	CN(C)/C=N/C1=CC(Cl)=C(N2C=CC=C2)C=C1OC1=CC=C(Cl)C=C1	BTB07557	MayBridge	CN(C)\C=N\c1cc(Cl)c(cc1Oc2ccc(Cl)cc2)n3cccc3
PCM-0001095	CCCC1=CC=C(S(=O)(=O)C[N+](=O)[O-])C=C1	SPB03873	MayBridge	CCCc1ccc(cc1)S(=O)(=O)C[N+](=O)[O-]
PCM-0001096	CC1(C)N([H])C(=O)N(CC=C)C1=O	JFD02409	MayBridge	CC1(C)NC(=O)N(CC=C)C1=O
PCM-0001097	N(C(=O)C(=CC1=CC=CO1)C(=O)N([H])[H])([H])[H]	HTS02002	MayBridge	NC(=O)C(=Cc1occc1)C(=O)N
PCM-0001098	O(C1=NN=C(SCC(=O)N2CCC(C(F)(F)F)CC2)N1C1=CC=CC=C1)[H]	SPB07229	MayBridge	Oc1nnc(SCC(=O)N2CCC(CC2)C(F)(F)F)n1c3ccccc3
PCM-0001099	CN(C(=O)N(C(=O)CSC1=NN=C(CC2=CC=CC=C2)N1C1=CC=C(Cl)C=C1)[H])[H]	HTS12520	MayBridge	CNC(=O)NC(=O)CSc1nnc(Cc2ccccc2)n1c3ccc(Cl)cc3
PCM-0001100	CC1=CC(=O)OC2=C1C(=O)CC(C)(C)C2	RJC00528	MayBridge	CC1=CC(=O)OC2=C1C(=O)CC(C)(C)C2
PCM-0001101	N(C(=S)C1=CC(Br)=CC(Br)=C1)([H])[H]	SEW05752	MayBridge	NC(=S)c1cc(Br)cc(Br)c1
PCM-0001102	FC1=CC=C(N(N(C(=O)C2=CC(OCC(F)(F)F)=NC(OCC(F)(F)F)=C2)[H])[H])C=C1	RF04974	MayBridge	Fc1ccc(NNC(=O)c2cc(OCC(F)(F)F)nc(OCC(F)(F)F)c2)cc1
PCM-0001103	S(C1=NC(C2=CC=C3OCCOC3=C2)=CC=C1C#N)[H]	FM00189	MayBridge	Sc1nc(ccc1C#N)c2ccc3OCCOc3c2
PCM-0001104	N(C1=CC(S(=O)(=O)N(CCC#N)[H])=CC=C1Cl)([H])[H]	JFD00649	MayBridge	Nc1cc(ccc1Cl)S(=O)(=O)NCCC#N
PCM-0001105	CCOC(=O)CCC(=O)OC(C(=O)C1=CC=CC=C1)C1=CC=CC=C1	SS00043	MayBridge	CCOC(=O)CCC(=O)OC(C(=O)c1ccccc1)c2ccccc2
PCM-0001106	C1SC2=NN=C(C3=CC=NC=C3)N2N=C1C1=CC=C(C2=CC=CC=C2)C=C1	HTS07530	MayBridge	C1Sc2nnc(c3ccncc3)n2N=C1c4ccc(cc4)c5ccccc5
PCM-0001107	CCCCCC1=CC=C(C2=CC=C(Br)C=C2)C=C1	BTB09573	MayBridge	CCCCCc1ccc(cc1)c2ccc(Br)cc2
PCM-0001108	CC(C)(C)C1=CC=C(OC2=CC=C(N(C(=O)N(C3=CC=CS3)[H])[H])C=N2)C=C1	HTS08508	MayBridge	CC(C)(C)c1ccc(Oc2ccc(NC(=O)Nc3cccs3)cn2)cc1
PCM-0001109	CC(C)(C)OC(=O)N1C=CC2=CC(Br)=CC=C12	RH02183	MayBridge	CC(C)(C)OC(=O)n1ccc2cc(Br)ccc12
PCM-0001110	CC1=C(C2=CSC(CCN3C(=O)OC4=CC=CC=C34)=N2)C(C2=C(Cl)C=CC=C2Cl)=NO1	SPB08286	MayBridge	Cc1onc(c1c2csc(CCN3C(=O)Oc4ccccc34)n2)c5c(Cl)cccc5Cl
PCM-0001111	[O-][N+](=O)C1=CC(C(F)(F)F)=CC=C1C1=CC=C(C=C2C(=O)C3=CC=CC=C3C2=O)O1	SEW04209	MayBridge	[O-][N+](=O)c1cc(ccc1c2oc(C=C3C(=O)c4ccccc4C3=O)cc2)C(F)(F)F
PCM-0001112	CSC1=NC(SC)=C(C#N)C(C2=CC=CO2)=N1	KM01064	MayBridge	CSc1nc(SC)c(C#N)c(n1)c2occc2
PCM-0001113	O=C(N(C1=CC=CC2=C1C=CN2[H])[H])C1CCCCC1	JFD01722	MayBridge	O=C(Nc1cccc2[nH]ccc12)C3CCCCC3
PCM-0001114	COC1=CC=C(C2=NC(C3=CC=NC=C3)=NC(=O)N2[H])C=C1	NH00333	MayBridge	COc1ccc(cc1)C2=NC(=NC(=O)N2)c3ccncc3
PCM-0001115	[O-][N+](=O)C1=CC=C(N2CCN(C(=O)C3CCCCC3)CC2)C(N2C=CC=C2)=C1	HTS00278	MayBridge	[O-][N+](=O)c1ccc(N2CCN(CC2)C(=O)C3CCCCC3)c(c1)n4cccc4
PCM-0001116	[O-][N+](=O)C1=CC=C(N2N=CC(C(=O)N(/N=C/C3=CC=C(C#N)C=C3)[H])=C2C(F)(F)F)C=C1	GK03621	MayBridge	[O-][N+](=O)c1ccc(cc1)n2ncc(C(=O)N\N=C\c3ccc(cc3)C#N)c2C(F)(F)F
PCM-0001117	CC(C)CC1(C/C(=N/N(C(=O)N([H])[H])[H])C)CCCCC1	BTBG00002	MayBridge	CC(C)CC1(C\C(=N\NC(=O)N)\C)CCCCC1
PCM-0001118	CC1=NN(CC2=CC=CC(C(=O)O/N=C(\N([H])[H])C3=CC=C(Cl)C=C3)=C2)C(C)=C1Br	KM06408	MayBridge	Cc1nn(Cc2cccc(c2)C(=O)O\N=C(/N)\c3ccc(Cl)cc3)c(C)c1Br
PCM-0001119	N(/C(=N\O[H])CC(=O)N(C1=CC(Cl)=CC(Cl)=C1)[H])([H])[H]	BTB05272	MayBridge	N\C(=N/O)\CC(=O)Nc1cc(Cl)cc(Cl)c1
PCM-0001120	COC1=CC([N+](=O)[O-])=C(OC)C=C1SCC(=O)N(N(C(=S)N(C1=CC(C(F)(F)F)=CC=C1Cl)[H])[H])[H]	BTB02334	MayBridge	COc1cc(c(OC)cc1SCC(=O)NNC(=S)Nc2cc(ccc2Cl)C(F)(F)F)[N+](=O)[O-]
PCM-0001121	ClC1=CC=C(C(=O)N(C2=CC=C(CC#N)C=C2)[H])C=C1	CD01745	MayBridge	Clc1ccc(cc1)C(=O)Nc2ccc(CC#N)cc2
PCM-0001122	COC1=CC=C(CCN2C(=O)CSC2=S)C=C1OC	S01951	MayBridge	COc1ccc(CCN2C(=O)CSC2=S)cc1OC
PCM-0001123	CC1=NC(C2=CC(C#N)=C(N(CC3=CC=CC=C3)[H])N=C2C)=CS1	BTB09273	MayBridge	Cc1nc(cs1)c2cc(C#N)c(NCc3ccccc3)nc2C
PCM-0001124	CN(C(=O)N(N(/C(=N\[H])C1=CC=CC=N1)[H])[H])[H]	SEW00366	MayBridge	CNC(=O)NNC(=N)c1ccccn1
PCM-0001125	CS/C(=C(/C#N)S(=O)(=O)C(C)C)N1CCOCC1	KM02928	MayBridge	CS\C(=C(\C#N)/S(=O)(=O)C(C)C)\N1CCOCC1
PCM-0001126	CC1=CC(C(=O)N(N(C2=CC(Cl)=CC=C2Cl)[H])[H])=NO1	HTS02934	MayBridge	Cc1onc(c1)C(=O)NNc2cc(Cl)ccc2Cl
PCM-0001127	COC1=CC=CC(C(=O)N(C2=CC(F)=C(Br)C=C2F)[H])=C1	RDR03570	MayBridge	COc1cccc(c1)C(=O)Nc2cc(F)c(Br)cc2F
PCM-0001128	CN1C(S[H])=NN=C1CSC1CN(C(C2=CC=CC=C2)C2=CC=CC=C2)C1	KM09109	MayBridge	Cn1c(S)nnc1CSC2CN(C2)C(c3ccccc3)c4ccccc4
PCM-0001129	CCOC(=O)C1=CN=C(N([H])[H])N=C1C	CD10070	MayBridge	CCOC(=O)c1cnc(N)nc1C
PCM-0001130	FC(F)(F)OC1=CC=C(C(=O)/C(=C/N(C2=CC=CN=C2)[H])C#N)C=C1	KM04857	MayBridge	FC(F)(F)Oc1ccc(cc1)C(=O)\C(=C\Nc2cccnc2)\C#N
PCM-0001131	ClC1=CC(S(=O)(=O)N(C2=CC=CC=C2)[H])=CC=C1OCC(=O)C1=CC=CC=C1	NRB00990	MayBridge	Clc1cc(ccc1OCC(=O)c2ccccc2)S(=O)(=O)Nc3ccccc3
PCM-0001132	FC1=CC=CC(N(CC2=CC=C3OCOC3=C2)[H])=C1	BTB01964	MayBridge	Fc1cccc(NCc2ccc3OCOc3c2)c1
PCM-0001133	ClC1=CC=C(S(=O)(=O)N(CC2=CSC3=CC=C(Cl)C=C23)[H])C=C1	HTS04203	MayBridge	Clc1ccc(cc1)S(=O)(=O)NCc2csc3ccc(Cl)cc23
PCM-0001134	N(S(=O)(=O)C1=CC=CC(N(C(=O)C2=C(Cl)C=CS2)[H])=C1)([H])[H]	HTS05498	MayBridge	NS(=O)(=O)c1cccc(NC(=O)c2sccc2Cl)c1
PCM-0001135	O=C1N=C2SC3=CC=CC=C3N2C(=O)N1C1=CC=CC=C1	BTB12009	MayBridge	O=C1N=C2Sc3ccccc3N2C(=O)N1c4ccccc4
PCM-0001136	C1=CC=C(C2=CN3C=CC=CC3=N2)C=C1	JFD00397	MayBridge	c1ccc(cc1)c2cn3ccccc3n2
PCM-0001137	CS/C(=N/C#N)N(CC1=C(Cl)C=CC=C1OC1=CC=CC=C1)[H]	CD11606	MayBridge	CS\C(=N\C#N)\NCc1c(Cl)cccc1Oc2ccccc2
PCM-0001138	COC1=CC2=C(C=C(C(=O)N3CCN(C4=CC(C)=NC5=CC=CC=C45)CC3)C(=O)O2)C=C1OC	HTS10627	MayBridge	COc1cc2OC(=O)C(=Cc2cc1OC)C(=O)N3CCN(CC3)c4cc(C)nc5ccccc45
PCM-0001139	CC(N(S(=O)(=O)C1=CC=C(OC2=C(Cl)C=CC=C2[N+](=O)[O-])C=C1)[H])C1=CC=CC=C1	BTB02927	MayBridge	CC(NS(=O)(=O)c1ccc(Oc2c(Cl)cccc2[N+](=O)[O-])cc1)c3ccccc3
PCM-0001140	COC(=O)CC1=CC=CC=C1SC1=CC=CC=C1[N+](=O)[O-]	BTB15083	MayBridge	COC(=O)Cc1ccccc1Sc2ccccc2[N+](=O)[O-]
PCM-0001141	CC1=CC(C(=O)N(N(C(=O)N(C2=CC=C(Cl)C=C2)[H])[H])[H])=NO1	SPB01200	MayBridge	Cc1onc(c1)C(=O)NNC(=O)Nc2ccc(Cl)cc2
PCM-0001142	CC(C)C1=CC=C(C)C2=C(/C=N\N(C(=S)N([H])[H])[H])C=C(C)C2=C1	SEW04829	MayBridge	CC(C)c1ccc(C)c2c(\C=N/NC(=S)N)cc(C)c2c1
PCM-0001143	ClC1=CC=CC(N2CCSCC2)=C1C#N	CD07872	MayBridge	Clc1cccc(N2CCSCC2)c1C#N
PCM-0001144	[O-][N+](=O)C1=CC(C(F)(F)F)=CC=C1N(/N=C1\CCSC2=CC=C(F)C=C12)[H]	SEW05299	MayBridge	[O-][N+](=O)c1cc(ccc1N\N=C\2/CCSc3ccc(F)cc23)C(F)(F)F
PCM-0001145	CC(C)C1=CC=C(N(C2(C#N)CCCCC2)[H])C=C1	DSHS00049	MayBridge	CC(C)c1ccc(NC2(CCCCC2)C#N)cc1
PCM-0001146	C(C(=O)O)(NC(=O)C)CC1=CC=CC=C1	BTB13558	MayBridge	CC(=O)NC(Cc1ccccc1)C(=O)O
PCM-0001147	FC(F)(F)C1=CC=CC(N(C(=O)N(C2=CN=CC(C#CC3=CC=CC=C3)=C2)[H])[H])=C1	KM08617	MayBridge	FC(F)(F)c1cccc(NC(=O)Nc2cncc(c2)C#Cc3ccccc3)c1
PCM-0001148	CCOC1=CC(N2C(C)=CC=C2C)=C(OCC)C=C1N1CCOCC1	SS00034	MayBridge	CCOc1cc(c(OCC)cc1N2CCOCC2)n3c(C)ccc3C
PCM-0001149	COC1=CC=C(/N=C2/SCC(C(C)(C)C)=NN2C)C=C1	S14782	MayBridge	COc1ccc(cc1)\N=C/2\SCC(=NN2C)C(C)(C)C
PCM-0001150	CS(=O)(=NC(=O)N(C1=CC=CC=C1)[H])C1=CC=CC=C1	KM02835	MayBridge	CS(=O)(=NC(=O)Nc1ccccc1)c2ccccc2
PCM-0001151	FC(F)(F)C1=CC(N(C(=O)CN2CCCC2)[H])=CC(C(F)(F)F)=C1	RDR02661	MayBridge	FC(F)(F)c1cc(NC(=O)CN2CCCC2)cc(c1)C(F)(F)F
PCM-0001152	C1CN(C2=NN=C3C4=CC=CC=C4C4=CC=CC=C4C3=N2)CCO1	BTB11719	MayBridge	C1CN(CCO1)c2nnc3c4ccccc4c5ccccc5c3n2
PCM-0001153	CN(CCO[H])C1=CC=C(C#N)C=N1	SPB06209	MayBridge	CN(CCO)c1ccc(cn1)C#N
PCM-0001154	CN(C1CCCCC1)C(=O)N(C1=CC=C(C(C)(C)C)C=C1)[H]	HTS08342	MayBridge	CN(C1CCCCC1)C(=O)Nc2ccc(cc2)C(C)(C)C
PCM-0001155	CCOC1=CC=CC=C1N(C(=O)O/N=C(\N([H])[H])CC1=CC=CC2=CC=CC=C12)[H]	SPB00842	MayBridge	CCOc1ccccc1NC(=O)O\N=C(/N)\Cc2cccc3ccccc23
PCM-0001156	CC1=NC(C(F)(F)F)=CC=C1N(C(=O)C(F)(F)SC1=CC=CC=C1)[H]	AW01180	MayBridge	Cc1nc(ccc1NC(=O)C(F)(F)Sc2ccccc2)C(F)(F)F
PCM-0001157	CC1=C(N(C(=O)N(CCOC2=CC=CC=C2)[H])[H])C(C)=NO1	SCR01484	MayBridge	Cc1onc(C)c1NC(=O)NCCOc2ccccc2
PCM-0001158	[O-][N+](=O)C1=CC=C(C2=CC=C(C=C3C(=O)N([H])C(=O)N([H])C3=O)O2)C=C1	JFD02395	MayBridge	[O-][N+](=O)c1ccc(cc1)c2oc(C=C3C(=O)NC(=O)NC3=O)cc2
PCM-0001159	CC1=CC=C(N(/C=C(\C#N)C2=NC3=CC=CC=C3N2[H])[H])C=C1	BTB08365	MayBridge	Cc1ccc(N\C=C(/C#N)\c2nc3ccccc3[nH]2)cc1
PCM-0001160	CCCN(C(=O)O/N=C(\N([H])[H])C1=CC(Cl)=C(N([H])[H])C(Cl)=C1)[H]	SEW03770	MayBridge	CCCNC(=O)O\N=C(/N)\c1cc(Cl)c(N)c(Cl)c1
PCM-0001161	CCN(CC1=CC(OC)=C(OC)C(OC)=C1)S(=O)(=O)C1=CC(Cl)=C(Cl)C=C1Cl	BTB01272	MayBridge	CCN(Cc1cc(OC)c(OC)c(OC)c1)S(=O)(=O)c2cc(Cl)c(Cl)cc2Cl
PCM-0001162	O(C(CN(CCN(C1=NC=CC(C(F)(F)F)=N1)[H])[H])C1=CC=CC=C1)[H]	AW00690	MayBridge	OC(CNCCNc1nccc(n1)C(F)(F)F)c2ccccc2
PCM-0001163	C1(C(=O)OCC)=C(C)N(C2=CC=CC=C2)N=C1	BTB08591	MayBridge	CCOC(=O)c1cnn(c1C)c2ccccc2
PCM-0001164	N(C1=NN=C(SCC(=O)N(C2=CC=C(F)C(F)=C2F)[H])S1)([H])[H]	BTB08428	MayBridge	Nc1nnc(SCC(=O)Nc2ccc(F)c(F)c2F)s1
PCM-0001165	CCOC(=O)C1C(C2=CC=C(OC)C(OC)=C2Cl)CC(C2=CC=CS2)=CC1=O	HTS00617	MayBridge	CCOC(=O)C1C(CC(=CC1=O)c2cccs2)c3ccc(OC)c(OC)c3Cl
PCM-0001166	CC1=CC=C(SC2=NC=CC=C2N(C(=O)CC2=CC=CC=C2)[H])C=C1	RH02087	MayBridge	Cc1ccc(Sc2ncccc2NC(=O)Cc3ccccc3)cc1
PCM-0001167	N(C(=O)CN(C(=O)COC1=CC=CC=C1)[H])([H])[H]	JFD02072	MayBridge	NC(=O)CNC(=O)COc1ccccc1
PCM-0001168	BrC1=CC=C(C/S(=N/[H])N(C2=CC=CC=C2)[H])C=C1	CD00406	MayBridge	Brc1ccc(CS(=N)Nc2ccccc2)cc1
PCM-0001169	O=C1C(=C(N(CCC2=CCCCC2)[H])C#N)C(=O)C2=CC=CC=C12	S14004	MayBridge	O=C1C(=C(NCCC2=CCCCC2)C#N)C(=O)c3ccccc13
PCM-0001170	O=C(CCN1CCOCC1)C1=CC=C2OCCOC2=C1	DSHS00083	MayBridge	O=C(CCN1CCOCC1)c2ccc3OCCOc3c2
PCM-0001171	COC1=CC=C2N([H])C(C(=O)N3CCCN(C(=O)C4=CC=CS4)CC3)=CC2=C1	HTS01110	MayBridge	COc1ccc2[nH]c(cc2c1)C(=O)N3CCCN(CC3)C(=O)c4cccs4
PCM-0001172	O(N=C1C(=O)C2=CC=CC=C2C1=O)[H]	SPB00184	MayBridge	ON=C1C(=O)c2ccccc2C1=O
PCM-0001173	CSC1=NN=C2C3=CC=CC=C3N([H])C2=N1	HTS09009	MayBridge	CSc1nnc2c3ccccc3[nH]c2n1
PCM-0001174	CC(=O)C1=CSC(COC2=CC(Cl)=CC(Cl)=C2)=N1	SPB03645	MayBridge	CC(=O)c1csc(COc2cc(Cl)cc(Cl)c2)n1
PCM-0001175	CN1C(SC2=C([N+](=O)[O-])C=CS2)=NN=C1C(F)(F)F	KM05413	MayBridge	Cn1c(Sc2sccc2[N+](=O)[O-])nnc1C(F)(F)F
PCM-0001176	CN(C)/C=C(/SCC1=CC=CC=C1C)C(=O)C	SPB04575	MayBridge	CN(C)\C=C(\SCc1ccccc1C)/C(=O)C
PCM-0001177	OC(=O)C1=CC=CC=C1N(C(=O)C1=CC=C(Cl)C=C1)[H]	RDR01446	MayBridge	OC(=O)c1ccccc1NC(=O)c2ccc(Cl)cc2
PCM-0001178	CCOC(=O)C1=NC2=C(C3=C(S2)CCCC3)C(=O)N1[H]	DP01475	MayBridge	CCOC(=O)C1=Nc2sc3CCCCc3c2C(=O)N1
PCM-0001179	CC1=CSC(C(=O)N(N(C(=O)C2=CC=C(C(F)(F)F)C=C2)[H])[H])=C1Cl	GK01456	MayBridge	Cc1csc(C(=O)NNC(=O)c2ccc(cc2)C(F)(F)F)c1Cl
PCM-0001180	CCCC(=O)/C(=C\N(C1=CC=C(C(=O)OC)O1)[H])C(=O)OCC	GK00748	MayBridge	CCCC(=O)\C(=C/Nc1oc(cc1)C(=O)OC)\C(=O)OCC
PCM-0001181	CC1=CC=C(N(N(C(=O)C2=CC=C(Cl)C=C2)[H])[H])N=N1	BTB07299	MayBridge	Cc1ccc(NNC(=O)c2ccc(Cl)cc2)nn1
PCM-0001182	O(C1CSC2=NC3=CC=CC=C3N2C1)[H]	SPB00879	MayBridge	OC1CSc2nc3ccccc3n2C1
PCM-0001183	N(C(=O)C1=C(N(S(=O)(=O)C2=CC=C(F)C=C2)[H])C=C(C2=CC=CC=C2)S1)([H])[H]	GK01017	MayBridge	NC(=O)c1sc(cc1NS(=O)(=O)c2ccc(F)cc2)c3ccccc3
PCM-0001184	CCOC(=O)C1=C(SC)/C(=N\O[H])N([H])C1=O	RJC00284	MayBridge	CCOC(=O)C1=C(SC)\C(=N/O)\NC1=O
PCM-0001185	CCOC(=O)/C(=C/C=C(\N1CCSCC1)C1=CC=C(Cl)C=C1)C#N	HTS10398	MayBridge	CCOC(=O)\C(=C\C=C(/N1CCSCC1)\c2ccc(Cl)cc2)\C#N
PCM-0001186	CC1=CC=C(C(=O)/C=C(\CC(=O)C2=CC=CC=C2)C2=CC=CC=C2)C=C1	NRB03356	MayBridge	Cc1ccc(cc1)C(=O)\C=C(/CC(=O)c2ccccc2)\c3ccccc3
PCM-0001187	CC1=CC(N(C(=O)C2=CC=C3N=CSC3=C2)[H])=NO1	KM07386	MayBridge	Cc1onc(NC(=O)c2ccc3ncsc3c2)c1
PCM-0001188	CN1C(SCC2=CC=CC(C3=NOC(C4=CC=C(Cl)C=C4)=N3)=C2)=NN=C1C(F)(F)F	KM03148	MayBridge	Cn1c(SCc2cccc(c2)c3noc(n3)c4ccc(Cl)cc4)nnc1C(F)(F)F
PCM-0001189	O(C1CCN(C(=S)N(C2CCCCCCC2)[H])CC1)[H]	AW00610	MayBridge	OC1CCN(CC1)C(=S)NC2CCCCCCC2
PCM-0001190	CC1=NC2=CC=CC=C2N=C1C	XBX00028	MayBridge	Cc1nc2ccccc2nc1C
PCM-0001191	COCCCN(C(=S)N(/N=C/C1=CC=CN1[H])[H])[H]	SEW04552	MayBridge	COCCCNC(=S)N\N=C\c1ccc[nH]1
PCM-0001192	CCOC(=O)C1=NN(C2=CC=CC=C2)C2=NC(=O)C(C#N)=C(C3=CC=CC=C3)N12	HTS12241	MayBridge	CCOC(=O)C1=NN(C2=NC(=O)C(=C(N12)c3ccccc3)C#N)c4ccccc4
PCM-0001193	CCO/C(=N/C1=CC=C(OC(F)(F)F)C=C1)SCC(=O)C(C)(C)C	S13614	MayBridge	CCO\C(=N\c1ccc(OC(F)(F)F)cc1)\SCC(=O)C(C)(C)C
PCM-0001194	CN1N=C(C)C2=C(/C=C/C3=CC=C(C(F)(F)F)C=C3)ON=C2C1=O	BTB09048	MayBridge	CN1N=C(C)c2c(onc2C1=O)\C=C\c3ccc(cc3)C(F)(F)F
PCM-0001195	O(C1CS(=O)(=O)CC1S(=O)(=O)CC1=CC=CC(C(F)(F)F)=C1)[H]	SEW03549	MayBridge	OC1CS(=O)(=O)CC1S(=O)(=O)Cc2cccc(c2)C(F)(F)F
PCM-0001196	FC(F)(F)OC1=CC=C(N(C(=O)OCCC2=CSC3=CC=CC=C23)[H])C=C1	S13509	MayBridge	FC(F)(F)Oc1ccc(NC(=O)OCCc2csc3ccccc23)cc1
PCM-0001197	CC(=O)OC1=CC=CC=C1/C(=C/C=C(C1=CC=CC=C1)C1=CC=CC=C1)N1CCCCC1	RF01255	MayBridge	CC(=O)Oc1ccccc1\C(=C\C=C(c2ccccc2)c3ccccc3)\N4CCCCC4
PCM-0001198	CC1=CC(C(=O)N(N(C2=CC=C(Cl)C=C2)[H])[H])=CC(Cl)=N1	RF03771	MayBridge	Cc1cc(cc(Cl)n1)C(=O)NNc2ccc(Cl)cc2
PCM-0001199	COC(=O)C(O[H])(N(C(=O)COC1=CC=CC=C1)[H])C(F)(F)F	RJC02666	MayBridge	COC(=O)C(O)(NC(=O)COc1ccccc1)C(F)(F)F
PCM-0001200	CC1=C(C(=O)N(C2=CC=C([N+](=O)[O-])C=C2)[H])C=C(C(C)(C)C)O1	SP01215	MayBridge	Cc1oc(cc1C(=O)Nc2ccc(cc2)[N+](=O)[O-])C(C)(C)C
PCM-0001201	CN(C(=S)N(N(C)C1=CC=CC(F)=C1C#N)[H])[H]	CD06875	MayBridge	CNC(=S)NN(C)c1cccc(F)c1C#N
PCM-0001202	COCCCN1C(SCC(=O)N(N([H])[H])[H])=NN=C1C1=CC=C(C(F)(F)F)C=C1	SPB01692	MayBridge	COCCCn1c(SCC(=O)NN)nnc1c2ccc(cc2)C(F)(F)F
PCM-0001203	CCN(CC)C(=S)OC1=NC(C2=CC=C(Cl)C=C2)=NC(C)=C1CC(=C)C	RJF01214	MayBridge	CCN(CC)C(=S)Oc1nc(nc(C)c1CC(=C)C)c2ccc(Cl)cc2
PCM-0001204	FC(F)(F)C1=CC(C2=CC=C(/C=C3/N=C(C4=CC=CC=C4)OC3=O)O2)=CC(C(F)(F)F)=C1	SP01246	MayBridge	FC(F)(F)c1cc(cc(c1)C(F)(F)F)c2oc(\C=C/3\N=C(OC3=O)c4ccccc4)cc2
PCM-0001205	CN1N=C(C2=CC=C(Br)S2)C(Br)=C1C(F)(F)F	KM03211	MayBridge	Cn1nc(c(Br)c1C(F)(F)F)c2ccc(Br)s2
PCM-0001206	CC1=CC(S(=O)(=O)N(C2CCCCN([H])C2=O)[H])=C(C)S1	SCR00981	MayBridge	Cc1cc(c(C)s1)S(=O)(=O)NC2CCCCNC2=O
PCM-0001207	CC1=NC(C2=CC=C(CO[H])S2)=CS1	CC18209	MayBridge	Cc1nc(cs1)c2ccc(CO)s2
PCM-0001208	O=C(OCC1=CC=CC=C1)C1=CC=C(SC2=CC=C(C(=O)OCC3=CC=CC=C3)C=C2)C=C1	NRB00606	MayBridge	O=C(OCc1ccccc1)c2ccc(Sc3ccc(cc3)C(=O)OCc4ccccc4)cc2
PCM-0001209	COC(=O)C1=C(S(=O)(=O)C2=CC=C(C(F)(F)F)C=C2)C(C2=CC=CC=C2)=C(C(F)(F)F)S1	SEW03507	MayBridge	COC(=O)c1sc(c(c2ccccc2)c1S(=O)(=O)c3ccc(cc3)C(F)(F)F)C(F)(F)F
PCM-0001210	CC12CCC(C1)C(C)(C)C2N(CC(=O)N(C1CCCCC1)C1=CC=CC=C1)[H]	BTB14624	MayBridge	CC12CCC(C1)C(C)(C)C2NCC(=O)N(C3CCCCC3)c4ccccc4
PCM-0001211	FC(F)(F)C1CCN(C2=NC=CC=C2N(C(=O)N(C2=CC=CC=C2)[H])[H])CC1	SPB06552	MayBridge	FC(F)(F)C1CCN(CC1)c2ncccc2NC(=O)Nc3ccccc3
PCM-0001212	CC1(C)OC(=O)C(=CN(C2=NC=CC=N2)[H])C(=O)O1	KM02557	MayBridge	CC1(C)OC(=O)C(=CNc2ncccn2)C(=O)O1
PCM-0001213	O=C1CC(C2=CC=CC=C2)=NN1C1=CC=CC=C1	BTB06198	MayBridge	O=C1CC(=NN1c2ccccc2)c3ccccc3
PCM-0001214	O=C(CN1CCC2=CC=CC=C12)N(C1=C(C#N)C2=C(S1)CCC2)[H]	HTS13494	MayBridge	O=C(CN1CCc2ccccc12)Nc3sc4CCCc4c3C#N
PCM-0001215	CC(C)(C)C1=CC=C(C2=NN=C(SCC(=O)C3=CC=CC=C3)N2C2=CC=C3OCOC3=C2)C=C1	HTS02043	MayBridge	CC(C)(C)c1ccc(cc1)c2nnc(SCC(=O)c3ccccc3)n2c4ccc5OCOc5c4
PCM-0001216	ClC1=CC=CC=C1CSCCN(C(=O)C1=CC=CS1)[H]	SEW06541	MayBridge	Clc1ccccc1CSCCNC(=O)c2cccs2
PCM-0001217	CC1=NC(S[H])=C(C#N)C(C)=C1CC1=CC=C(Cl)C=C1Cl	CD10290	MayBridge	Cc1nc(S)c(C#N)c(C)c1Cc2ccc(Cl)cc2Cl
PCM-0001218	CCCC1=CC(O[H])=NC(SCC(=O)N(C2CC3=CC=CC=C3C2)[H])=N1	KM10551	MayBridge	CCCc1cc(O)nc(SCC(=O)NC2Cc3ccccc3C2)n1
PCM-0001219	CN(C)/C=C/C(=O)C1=C(C)N=C(C2=CC=CS2)S1	SPB02608	MayBridge	CN(C)\C=C\C(=O)c1sc(nc1C)c2cccs2
PCM-0001220	FC(F)(F)COC1=CC=C(C(F)(F)F)C=C1N(C(=O)C(Cl)(Cl)Cl)[H]	SEW04362	MayBridge	FC(F)(F)COc1ccc(cc1NC(=O)C(Cl)(Cl)Cl)C(F)(F)F
PCM-0001221	COC1=NC=CC(C(F)(F)F)=C1C(=O)N(CC1=C(C)C=C(Cl)C=C1Cl)[H]	RF05061	MayBridge	COc1nccc(c1C(=O)NCc2c(C)cc(Cl)cc2Cl)C(F)(F)F
PCM-0001222	CC1=CC(C)=C(C(=O)C2CCN([H])CC2)C(C)=C1	SEW06077	MayBridge	Cc1cc(C)c(C(=O)C2CCNCC2)c(C)c1
PCM-0001223	O(C1=CC=C2C=CC=CC2=C1/C=N/N1C(=O)C2=CC=CC=C2C1=O)[H]	JA00038	MayBridge	Oc1ccc2ccccc2c1\C=N\N3C(=O)c4ccccc4C3=O
PCM-0001224	[O-][N+](=O)C1=CC=CN=C1SC1=CC=CC=C1C1=NCCCN1[H]	CD07453	MayBridge	[O-][N+](=O)c1cccnc1Sc2ccccc2C3=NCCCN3
PCM-0001225	CCCCC#CC1=CN=CC(C(=O)N(C2=CC=C(Cl)C=C2)[H])=C1	KM09468	MayBridge	CCCCC#Cc1cncc(c1)C(=O)Nc2ccc(Cl)cc2
PCM-0001226	ClC1=CC=C(Cl)C(N(C(=S)N(/N=C2\CSCC3=CC=CC=C23)[H])[H])=C1	CD04243	MayBridge	Clc1ccc(Cl)c(NC(=S)N\N=C\2/CSCc3ccccc23)c1
PCM-0001227	CC1=C(CN2C(=O)C3=CC=CC=C3S2(=O)=O)C(C2=CC=CC=C2)=NO1	HTS09659	MayBridge	Cc1onc(c1CN2C(=O)c3ccccc3S2(=O)=O)c4ccccc4
PCM-0001228	CC1=C(S(=O)(=O)N(C2=CC=C(CN3CCS(=O)(=O)CC3)C=C2)[H])C(C)=NO1	HTS09664	MayBridge	Cc1onc(C)c1S(=O)(=O)Nc2ccc(CN3CCS(=O)(=O)CC3)cc2
PCM-0001229	CC(=O)C1=C(N(C(=O)C2=CC(Cl)=CC(Cl)=C2)[H])C=C(C2=CC=C(C(C)(C)C)C=C2)S1	GK03534	MayBridge	CC(=O)c1sc(cc1NC(=O)c2cc(Cl)cc(Cl)c2)c3ccc(cc3)C(C)(C)C
PCM-0001230	COC(=O)C1=C(N([H])[H])C(S(=O)(=O)C(C)C)=C(N2CCCC2)S1	KM02935	MayBridge	COC(=O)c1sc(N2CCCC2)c(c1N)S(=O)(=O)C(C)C
PCM-0001231	CC1=CC2=C(OCCO2)C=C1[N+](=O)[O-]	BTB10214	MayBridge	Cc1cc2OCCOc2cc1[N+](=O)[O-]
PCM-0001232	CC1=NN(C2=CC=CC=C2)C=C1/C=N/N(C(=O)C1=C(N([H])[H])C2=C(C3=CC=CO3)C=C(C3=CC=CS3)N=C2O1)[H]	HTS12139	MayBridge	Cc1nn(cc1\C=N\NC(=O)c2oc3nc(cc(c4occc4)c3c2N)c5cccs5)c6ccccc6
PCM-0001233	ClC1=CC=CC(Cl)=C1C(=O)N(C(=O)N(CC1=CC=CC=C1)C1CC2CCC1C2)[H]	BTB05080	MayBridge	Clc1cccc(Cl)c1C(=O)NC(=O)N(Cc2ccccc2)C3CC4CCC3C4
PCM-0001234	FC(F)(F)C1=CC(C(=O)N(C2=CC=C(C#C)C=C2)[H])=CC(C(F)(F)F)=C1	BTB08524	MayBridge	FC(F)(F)c1cc(cc(c1)C(F)(F)F)C(=O)Nc2ccc(cc2)C#C
PCM-0001235	C/S(=N\C(=O)C1=CC=CC2=NON=C12)C1=NC=CC=C1C(F)(F)F	KM08405	MayBridge	C\S(=N/C(=O)c1cccc2nonc12)\c3ncccc3C(F)(F)F
PCM-0001236	CN1C=C(Br)C(/C=N/N(C2=CC(Cl)=CC(Cl)=C2)[H])=N1	RF04138	MayBridge	Cn1cc(Br)c(\C=N\Nc2cc(Cl)cc(Cl)c2)n1
PCM-0001237	OC(=O)CC(CC(=O)N(C1=CC=C2C=CC=CC2=N1)[H])C1=CC=CC=C1	HTS06058	MayBridge	OC(=O)CC(CC(=O)Nc1ccc2ccccc2n1)c3ccccc3
PCM-0001238	CCOC(=O)C1=CC=C(N(C(=S)N(CCCN2CCOCC2)[H])[H])C=C1	S03783	MayBridge	CCOC(=O)c1ccc(NC(=S)NCCCN2CCOCC2)cc1
PCM-0001239	CCOC(=O)C1=NN(C2=CC=CC=C2Cl)C=C(SC2=NN=C(C(F)(F)F)N2C)C1=O	SPB04011	MayBridge	CCOC(=O)C1=NN(C=C(Sc2nnc(n2C)C(F)(F)F)C1=O)c3ccccc3Cl
PCM-0001240	FC(F)(F)C1=CC(C(=O)C2=CC=CC=C2C(=O)N(CC2=CC=CC=N2)[H])=CC(C(F)(F)F)=C1	NH00137	MayBridge	FC(F)(F)c1cc(cc(c1)C(F)(F)F)C(=O)c2ccccc2C(=O)NCc3ccccn3
PCM-0001241	CN(C)/C=N/C(=S)C1=CC=C(C2=CC=CS2)S1	SEW04850	MayBridge	CN(C)\C=N\C(=S)c1ccc(s1)c2cccs2
PCM-0001242	O=C(CSC1=CC=CS1)N(CCSCC1=CC=CO1)[H]	KM10445	MayBridge	O=C(CSc1cccs1)NCCSCc2occc2
PCM-0001243	OC(=O)C1=NC=CN=C1C(=O)N(C(C1=CC=CC=C1)C1=CC=CC=C1)[H]	PD00498	MayBridge	OC(=O)c1nccnc1C(=O)NC(c2ccccc2)c3ccccc3
PCM-0001244	N(/C(=N\N(S(=O)(=O)C1=CC=CC=C1OC(F)(F)F)[H])C1=CN=CC=N1)([H])[H]	SPB07275	MayBridge	N\C(=N/NS(=O)(=O)c1ccccc1OC(F)(F)F)\c2cnccn2
PCM-0001245	CCN1N=C(C)C=C1C(=O)OCC(=O)C1=CC=C(Cl)C=C1	HTS01506	MayBridge	CCn1nc(C)cc1C(=O)OCC(=O)c2ccc(Cl)cc2
PCM-0001246	CCN(C1=NC(N(C(C)C)[H])=NC(SC)=N1)[H]	RJC00747	MayBridge	CCNc1nc(NC(C)C)nc(SC)n1
PCM-0001247	CCOC(=O)/C(=C/N(CCC1=CC=C(Cl)C=C1)[H])C#N	BTB04889	MayBridge	CCOC(=O)\C(=C\NCCc1ccc(Cl)cc1)\C#N
PCM-0001248	ClC1=CC=C(C2=NC(C3=CC=C(Cl)C=C3)=C(C3=CC=C(Cl)C=C3)N2[H])C=C1	DP01606	MayBridge	Clc1ccc(cc1)c2nc(c3ccc(Cl)cc3)c([nH]2)c4ccc(Cl)cc4
PCM-0001249	CCOC(=O)C1=C(N(C(=S)N(C2=CC=CC(C(F)(F)F)=C2)[H])[H])N([H])N=C1	HTS12504	MayBridge	CCOC(=O)c1cn[nH]c1NC(=S)Nc2cccc(c2)C(F)(F)F
PCM-0001250	N(C1=NN=C(C2=CC=C([N+](=O)[O-])O2)S1)([H])[H]	BTB10020	MayBridge	Nc1nnc(s1)c2oc(cc2)[N+](=O)[O-]
PCM-0001251	COC1=CC(/C=N/N(C(=S)N(C2=CC=C(F)C=C2)[H])[H])=CC=C1OC(=O)C1=CC=C(Cl)C(Cl)=C1	RDR01240	MayBridge	COc1cc(\C=N\NC(=S)Nc2ccc(F)cc2)ccc1OC(=O)c3ccc(Cl)c(Cl)c3
PCM-0001252	O=C(N(C(=S)N(N(C1=NC=CC=C1N1C=CC=C1)[H])[H])[H])C1=CC=CC=C1	SEW04277	MayBridge	O=C(NC(=S)NNc1ncccc1n2cccc2)c3ccccc3
PCM-0001253	O=C(N(CC#N)CC#N)C1=CC=CS1	CD06286	MayBridge	O=C(N(CC#N)CC#N)c1cccs1
PCM-0001254	O(CC/N=C/C1=CC(Cl)=CC(Cl)=C1O[H])[H]	S04960	MayBridge	OCC\N=C\c1cc(Cl)cc(Cl)c1O
PCM-0001255	CC1=C(C2=NC(C3=CC=C([N+](=O)[O-])O3)=NO2)SC(C2=CC=CC=C2)=N1	SPB02956	MayBridge	Cc1nc(sc1c2onc(n2)c3oc(cc3)[N+](=O)[O-])c4ccccc4
PCM-0001256	CCOC(=O)N(/N=C1\CCS(=O)(=O)C2=CC=C(Cl)C=C12)[H]	SEW00602	MayBridge	CCOC(=O)N\N=C\1/CCS(=O)(=O)c2ccc(Cl)cc12
PCM-0001257	ClC1=CC=C(S(=O)(=O)C2=CC=CC=C2C2=CC=CC=C2)C=C1Cl	BTB13465	MayBridge	Clc1ccc(cc1Cl)S(=O)(=O)c2ccccc2c3ccccc3
PCM-0001258	COC1=CC(C2SCCS2)=CC(Br)=C1O[H]	BTB06307	MayBridge	COc1cc(cc(Br)c1O)C2SCCS2
PCM-0001259	OC(=O)/C(=C/C1=CC=CC([N+](=O)[O-])=C1)C1=CC=CC=C1	XBX00106	MayBridge	OC(=O)\C(=C\c1cccc(c1)[N+](=O)[O-])\c2ccccc2
PCM-0001260	FC(F)(F)OC1=CC=C(N(C(=O)N(C2=CC=C3C=CC=CC3=N2)[H])[H])C=C1	HTS05967	MayBridge	FC(F)(F)Oc1ccc(NC(=O)Nc2ccc3ccccc3n2)cc1
PCM-0001261	CCCS(=O)(=O)C1=C(N([H])[H])N(CC2=CC=CC(Cl)=C2)C(C)=C1C	SPB02244	MayBridge	CCCS(=O)(=O)c1c(C)c(C)n(Cc2cccc(Cl)c2)c1N
PCM-0001262	O(C(CN1C=CC(C(F)(F)F)=N1)CS(=O)(=O)C1=CC=C(Cl)C=C1)[H]	HAN00292	MayBridge	OC(Cn1ccc(n1)C(F)(F)F)CS(=O)(=O)c2ccc(Cl)cc2
PCM-0001263	[O-][N+](=O)C1=CC=C(N2C=CC3=CC=CC=C23)C=C1	SEW06426	MayBridge	[O-][N+](=O)c1ccc(cc1)n2ccc3ccccc23
PCM-0001264	CN(C(=S)N(N(C(=O)C1C2CCN(CC2)C1SCC1=CC=C(Cl)C=C1)[H])[H])[H]	KM06909	MayBridge	CNC(=S)NNC(=O)C1C2CCN(CC2)C1SCc3ccc(Cl)cc3
PCM-0001265	CON1C(C)=C(C(=O)C)C2=C1C=CC1=NON=C21	RJC02829	MayBridge	COn1c(C)c(C(=O)C)c2c3nonc3ccc12
PCM-0001266	CC1=NN=C(SC2=NC3=CC=C(Cl)C=C3S2)N1C1=CC=C2OCCOC2=C1	HTS04022	MayBridge	Cc1nnc(Sc2nc3ccc(Cl)cc3s2)n1c4ccc5OCCOc5c4
PCM-0001267	CN1C=NN=C1SCC1=NC(C2=CSC=C2)=NO1	SEW03694	MayBridge	Cn1cnnc1SCc2onc(n2)c3ccsc3
PCM-0001268	COC(=O)C1=CN=C(SC2=NN=C(O[H])N2C2=CC=C(Cl)C=C2)C([N+](=O)[O-])=C1	SPB07445	MayBridge	COC(=O)c1cnc(Sc2nnc(O)n2c3ccc(Cl)cc3)c(c1)[N+](=O)[O-]
PCM-0001269	CCCCC1=C(O[H])C=C(C2=CC=CC=C2)N(CC2=CC=CC=C2)C1=O	RJC03582	MayBridge	CCCCC1=C(O)C=C(N(Cc2ccccc2)C1=O)c3ccccc3
PCM-0001270	N(C(=S)N(N(C(=O)C1=CC=C([N+](=O)[O-])O1)[H])[H])([H])[H]	JFD01228	MayBridge	NC(=S)NNC(=O)c1oc(cc1)[N+](=O)[O-]
PCM-0001271	ClC1=CC=C(C(=O)CC2=CC=CC=C2)C=C1	DP00540	MayBridge	Clc1ccc(cc1)C(=O)Cc2ccccc2
PCM-0001272	CN(C)C=C1C(=O)CC(C2=CC=C(Cl)C=C2)CC1=O	CD09850	MayBridge	CN(C)C=C1C(=O)CC(CC1=O)c2ccc(Cl)cc2
PCM-0001273	O=C(CSC1=NN=C(C2=CC=CO2)N1C1=CC=C(OCC2=CC=CC=C2)C=C1)C1=CC=CC=C1	SPB07908	MayBridge	O=C(CSc1nnc(c2occc2)n1c3ccc(OCc4ccccc4)cc3)c5ccccc5
PCM-0001274	COC1=CC=C2N(C(=O)C3=C(Cl)C4=CC=CC=C4S3)CCCC2=C1	BTB00793	MayBridge	COc1ccc2N(CCCc2c1)C(=O)c3sc4ccccc4c3Cl
PCM-0001275	CC(C)(C)OC(=O)N1CCC(CN(S(=O)(=O)C2=CC=CC3=CC=CN=C23)[H])CC1	HTS02026	MayBridge	CC(C)(C)OC(=O)N1CCC(CNS(=O)(=O)c2cccc3cccnc23)CC1
PCM-0001276	O=C(N(CC1CC1)[H])N(C1=CC=CC=C1)[H]	HTS10469	MayBridge	O=C(NCC1CC1)Nc2ccccc2
PCM-0001277	CC(=O)C1=C(N(C(=O)CN2CCN(C(=O)C3=CC=C(C)C=C3)CC2)[H])C=C(C2=CC=CC=C2)S1	GK03776	MayBridge	CC(=O)c1sc(cc1NC(=O)CN2CCN(CC2)C(=O)c3ccc(C)cc3)c4ccccc4
PCM-0001278	CC1=CC=C(/C(=C/C=C(C#N)C#N)N2CCN(C3=CC=C(Cl)C(Cl)=C3)CC2)C=C1	HTS10400	MayBridge	Cc1ccc(cc1)\C(=C\C=C(C#N)C#N)\N2CCN(CC2)c3ccc(Cl)c(Cl)c3
PCM-0001279	CC(=N/N(CCC#N)[H])/C(=N\OC(=O)C1=CC=C([N+](=O)[O-])C=C1)C(=O)N(C1=CC=CC=C1)[H]	BTB03344	MayBridge	C\C(=N\NCCC#N)\C(=N/OC(=O)c1ccc(cc1)[N+](=O)[O-])\C(=O)Nc2ccccc2
PCM-0001280	COC(=O)C1=CC=CC=C1S(=O)(=O)N(C1C2(C)CCC(C2)C1(C)C)[H]	BTB14551	MayBridge	COC(=O)c1ccccc1S(=O)(=O)NC2C3(C)CCC(C3)C2(C)C
PCM-0001281	CC(C)C1=CC=C(N(C(=O)CSC2=NN=C(O[H])N2C2=CC=C3OCCOC3=C2)[H])C=C1	HTS08000	MayBridge	CC(C)c1ccc(NC(=O)CSc2nnc(O)n2c3ccc4OCCOc4c3)cc1
PCM-0001282	CC1=CC=C(C(=O)C(O[H])(O[H])C(F)(F)F)C=C1	HC00034	MayBridge	Cc1ccc(cc1)C(=O)C(O)(O)C(F)(F)F
PCM-0001283	CC1=CC=C(N2C(=O)N([H])C3=C(OC4=NC(C5=CC=CC=C5)=CC(C5=CC=CC=C5)=C34)C2=O)C=C1	HTS07543	MayBridge	Cc1ccc(cc1)N2C(=O)Nc3c(oc4nc(cc(c5ccccc5)c34)c6ccccc6)C2=O
PCM-0001284	CCOC(=O)C1=C(C)N(CCN(C(=O)OC(C)(C)C)[H])C(C2=CC=CC=C2)=C1	SP00375	MayBridge	CCOC(=O)c1cc(c2ccccc2)n(CCNC(=O)OC(C)(C)C)c1C
PCM-0001285	CSC1=NC=CC(C2=CC=CN=C2)=N1	MWP00604	MayBridge	CSc1nccc(n1)c2cccnc2
PCM-0001286	O(C(COC1=CC=C(Cl)C(Cl)=C1)CN1CCC(N(C2=NC=CC(C(F)(F)F)=N2)[H])CC1)[H]	AW00901	MayBridge	OC(COc1ccc(Cl)c(Cl)c1)CN2CCC(CC2)Nc3nccc(n3)C(F)(F)F
PCM-0001287	CC1=NN(C2=CC=CC=C2)C2=NC3=CC=CC=C3C(N3CCOCC3)=C12	RH00981	MayBridge	Cc1nn(c2ccccc2)c3nc4ccccc4c(N5CCOCC5)c13
PCM-0001288	O(C(COC1=CC=C(F)C=C1)CN1CCN(CC2=C(F)C=CC=C2Cl)CC1)[H]	HTS01922	MayBridge	OC(COc1ccc(F)cc1)CN2CCN(Cc3c(F)cccc3Cl)CC2
PCM-0001289	CSC1=NC(CSC2=CC=C(Cl)C=C2)=NC(C2CC2)=C1C#N	SPB06403	MayBridge	CSc1nc(CSc2ccc(Cl)cc2)nc(C3CC3)c1C#N
PCM-0001290	[O-][N+](=O)/C=C/C1=CC=CC(C(F)(F)F)=C1	S14149	MayBridge	[O-][N+](=O)\C=C\c1cccc(c1)C(F)(F)F
PCM-0001291	CN1N=CC(Br)=C1N(C(=O)C(C)(C)C)[H]	GK03275	MayBridge	Cn1ncc(Br)c1NC(=O)C(C)(C)C
PCM-0001292	OC(=O)C1=C(C(=O)N(C2=CC=CC=C2)[H])SCCS1	HTS06327	MayBridge	OC(=O)C1=C(SCCS1)C(=O)Nc2ccccc2
PCM-0001293	CC1CCC2=C(C1)SC1=C2C(=O)N(CC2=CC=CC=C2)C(SCC=C)=N1	HTS09089	MayBridge	CC1CCc2c(C1)sc3N=C(SCC=C)N(Cc4ccccc4)C(=O)c23
PCM-0001294	FC1=CC=C(OCCC2=NC(C3=CC=C(C4SCCS4)C=C3)=NO2)C=C1	SEW01469	MayBridge	Fc1ccc(OCCc2onc(n2)c3ccc(cc3)C4SCCS4)cc1
PCM-0001295	CC1=CC=C(C(=O)CC(SC2=CC=CC=C2N([H])[H])C2=CSC=C2)C=C1	S11135	MayBridge	Cc1ccc(cc1)C(=O)CC(Sc2ccccc2N)c3ccsc3
PCM-0001296	FC1=CC=CC(N2C(=O)N([H])N=C2SCC(=O)N(C2=CC(Cl)=CC(Cl)=C2)[H])=C1	SPB02165	MayBridge	Fc1cccc(c1)N2C(=O)NN=C2SCC(=O)Nc3cc(Cl)cc(Cl)c3
PCM-0001297	CC1=CC=C(C)N1C1=CC(C2=CC=CC=C2)=NN1[H]	HTS08712	MayBridge	Cc1ccc(C)n1c2cc(n[nH]2)c3ccccc3
PCM-0001298	N(/N=C1/N=C2SC=CN2C2=NC=CC=C12)([H])[H]	BTB08467	MayBridge	N\N=C/1\N=C2SC=CN2c3ncccc13
PCM-0001299	ClC1=CC(CN2CCSCC2)=C(Cl)S1	CD11568	MayBridge	Clc1cc(CN2CCSCC2)c(Cl)s1
PCM-0001300	COC(=O)C1=C(N(C(=O)N(C(=O)C2=C(Cl)C=CC=C2Cl)[H])[H])C=C(C(C)(C)C)S1	GK00725	MayBridge	COC(=O)c1sc(cc1NC(=O)NC(=O)c2c(Cl)cccc2Cl)C(C)(C)C
PCM-0001301	COC1=CC(C(F)(F)F)=C(C2=NC=NN2[H])C=N1	SPB04783	MayBridge	COc1cc(c(cn1)c2ncn[nH]2)C(F)(F)F
PCM-0001302	ClC1=CC(CSC(=S)N(CC2=CC=CN=C2)[H])=C(Cl)S1	CD11546	MayBridge	Clc1cc(CSC(=S)NCc2cccnc2)c(Cl)s1
PCM-0001303	N(N(C(=O)CCN1N=NC(C2=CC=CC(Cl)=C2Cl)=N1)[H])([H])[H]	RJF02208	MayBridge	NNC(=O)CCn1nnc(n1)c2cccc(Cl)c2Cl
PCM-0001304	CC(C)C(=O)O/N=C(\N([H])[H])C1=CC=C(OC2=CC=C(Cl)C=C2)C([N+](=O)[O-])=C1	SPB01036	MayBridge	CC(C)C(=O)O\N=C(/N)\c1ccc(Oc2ccc(Cl)cc2)c(c1)[N+](=O)[O-]
PCM-0001305	CC(C)(C)OC(=O)N1CCCN(C(=O)N(C2=CC=C(C(F)(F)F)C=C2)[H])CC1	HTS11104	MayBridge	CC(C)(C)OC(=O)N1CCCN(CC1)C(=O)Nc2ccc(cc2)C(F)(F)F
PCM-0001306	FC(F)(F)C1=CC=CC(SC2=NC=CC=C2C(=O)N(CC2=CC=C(Cl)C(Cl)=C2)[H])=C1	BTB06628	MayBridge	FC(F)(F)c1cccc(Sc2ncccc2C(=O)NCc3ccc(Cl)c(Cl)c3)c1
PCM-0001307	CC1=C(C)C(C)=C(CC2CC/C(=C\C=C\C3=CC=CC=C3)C2=O)C(C)=C1C	CD01824	MayBridge	Cc1c(C)c(C)c(CC2CC\C(=C/C=C/c3ccccc3)\C2=O)c(C)c1C
PCM-0001308	FC(F)(F)OC1=CC=CC(C2=CC3=C(C4=CC=CC=C4C3=O)N=N2)=C1	FM00338	MayBridge	FC(F)(F)Oc1cccc(c1)c2cc3C(=O)c4ccccc4c3nn2
PCM-0001309	OC(=O)C1=CC=CN=C1SCC(=O)C1=CC2=CC=CC=C2O1	HTS02069	MayBridge	OC(=O)c1cccnc1SCC(=O)c2oc3ccccc3c2
PCM-0001310	ClC1=CC=C(SC2=C(/C=C(\C#N)C(=O)C3=CC=CS3)C=CS2)C=C1	KM05913	MayBridge	Clc1ccc(Sc2sccc2\C=C(/C#N)\C(=O)c3cccs3)cc1
PCM-0001311	CC(=O)C1=C(C)OC(N([H])[H])=C(C#N)C1C1=CC=CO1	XBX00009	MayBridge	CC(=O)C1=C(C)OC(=C(C#N)C1c2occc2)N
PCM-0001312	OC(=O)C1=CC=NN1C1=CC=CC=C1	CC24501	MayBridge	OC(=O)c1ccnn1c2ccccc2
PCM-0001313	C[C@]12[C@](O[H])([H])C=C[C@@]3(OC1=O)[C@]1([H])CC[C@]4(O[H])C[C@]1(CC4=C)[C@](C(=O)O)([H])[C@]23[H]	JFD01925	MayBridge	C[C@]12[C@@H](O)C=C[C@@]3(OC1=O)[C@@H]4CC[C@]5(O)C[C@]4(CC5=C)[C@H]([C@H]23)C(=O)O
PCM-0001314	CCS(=O)(=O)C1=CC=C(O[H])C(N(C(=O)N(C2=CC=C(C(C)(C)C)C=C2)[H])[H])=C1	HTS04411	MayBridge	CCS(=O)(=O)c1ccc(O)c(NC(=O)Nc2ccc(cc2)C(C)(C)C)c1
PCM-0001315	[O-][N+](=O)C1=CC(C(F)(F)F)=CC=C1N(CCN(C(=O)C1=CC=CS1)[H])[H]	RH01914	MayBridge	[O-][N+](=O)c1cc(ccc1NCCNC(=O)c2cccs2)C(F)(F)F
PCM-0001316	CC1=CC(Cl)=CC2=C1C(=O)/C(=C\C1=CC=CC=C1O[H])S2	CD09056	MayBridge	Cc1cc(Cl)cc2S\C(=C\c3ccccc3O)\C(=O)c12
PCM-0001317	CCCN(CCC)S(=O)(=O)C1=CC=C(C(=O)N(N(C(=S)N(C2=CC=C(Cl)C(Cl)=C2)[H])[H])[H])C=C1	CD01991	MayBridge	CCCN(CCC)S(=O)(=O)c1ccc(cc1)C(=O)NNC(=S)Nc2ccc(Cl)c(Cl)c2
PCM-0001318	CC1=CC=C2N=C(C3=CC=C(N(S(=O)(=O)C4=CC=CC=C4)[H])C=C3)SC2=C1	HTS04391	MayBridge	Cc1ccc2nc(sc2c1)c3ccc(NS(=O)(=O)c4ccccc4)cc3
PCM-0001319	O=C(N1CCN(C2=CC=CC3=C2C=CN3[H])CC1)C1=CC=CS1	BTB14534	MayBridge	O=C(N1CCN(CC1)c2cccc3[nH]ccc23)c4cccs4
PCM-0001320	COC(OC)C1=NC(SCC(=O)N(C2=CC=CC(Cl)=C2)[H])=NC=C1C(=O)O	SPB05737	MayBridge	COC(OC)c1nc(SCC(=O)Nc2cccc(Cl)c2)ncc1C(=O)O
PCM-0001321	C/C(=N\OCC(=O)O/N=C(\N([H])[H])COC1=CC=CC(Cl)=C1)C1=CC=C(Cl)C=C1	KM06420	MayBridge	C\C(=N/OCC(=O)O\N=C(/N)\COc1cccc(Cl)c1)\c2ccc(Cl)cc2
PCM-0001322	CC1(C)CC2(CCCCC2)C(=O)O1	BTBG00067	MayBridge	CC1(C)CC2(CCCCC2)C(=O)O1
PCM-0001323	CCOC(=O)/C(=C\C1=CC=C([N+](=O)[O-])O1)C#N	NRB00307	MayBridge	CCOC(=O)\C(=C/c1oc(cc1)[N+](=O)[O-])\C#N
PCM-0001324	CC1=NC(C2=CC=CC=C2OC(F)(F)F)=NC(O[H])=C1Cl	SPB03321	MayBridge	Cc1nc(nc(O)c1Cl)c2ccccc2OC(F)(F)F
PCM-0001325	CC1=NC(C2=CC=CN=C2)=CS1	RDR03966	MayBridge	Cc1nc(cs1)c2cccnc2
PCM-0001326	[O-][N+](=O)C1=CC=C(S(=O)(=O)N2CCCC2)C=C1	TL00822	MayBridge	[O-][N+](=O)c1ccc(cc1)S(=O)(=O)N2CCCC2
PCM-0001327	CN(C1=NC(C2=CC=CS2)=NS1)[H]	SPB06924	MayBridge	CNc1nc(ns1)c2cccs2
PCM-0001328	FC(F)(F)C1=CC=C(CN(C(=O)C2=CC(C(F)(F)F)=CC(C(F)(F)F)=C2)[H])C=C1	CD10739	MayBridge	FC(F)(F)c1ccc(CNC(=O)c2cc(cc(c2)C(F)(F)F)C(F)(F)F)cc1
PCM-0001329	CCOC(=O)C1=C(C(F)(F)F)N(C2=NC=C(C(=O)OC)C(C(F)(F)F)=N2)N=C1	GK03738	MayBridge	CCOC(=O)c1cnn(c2ncc(C(=O)OC)c(n2)C(F)(F)F)c1C(F)(F)F
PCM-0001330	N(/C(=N\OC(=O)C1=CC=CC=C1)COC1=CC=C(Cl)C=C1Cl)([H])[H]	SEW01975	MayBridge	N\C(=N/OC(=O)c1ccccc1)\COc2ccc(Cl)cc2Cl
PCM-0001331	O=C1N=C(C2=CC=CC=C2)N([H])N=C1/C=C/C1=CC=CC=C1	BTB11706	MayBridge	O=C1N=C(NN=C1\C=C\c2ccccc2)c3ccccc3
PCM-0001332	CCCC1=CC=C(C2=NC(C3=CC=CS3)=NO2)C=C1	SP00868	MayBridge	CCCc1ccc(cc1)c2onc(n2)c3cccs3
PCM-0001333	CN(C)/C(=N/C1=CC(C)=C(C)C=C1C)N(N([H])[H])[H]	RDR02110	MayBridge	CN(C)\C(=N\c1cc(C)c(C)cc1C)\NN
PCM-0001334	CC1=CC=C(C2=CSC(C3=C(C)ON=C3C3=C(F)C=CC=C3Cl)=N2)C=C1	RF00845	MayBridge	Cc1ccc(cc1)c2csc(n2)c3c(C)onc3c4c(F)cccc4Cl
PCM-0001335	CC1=C(CN(C(=O)N(C2=C(C3=CC=CC=C3)ON=C2C)[H])[H])C(C2=CC=CC=C2)=NO1	SCR00087	MayBridge	Cc1onc(c1CNC(=O)Nc2c(C)noc2c3ccccc3)c4ccccc4
PCM-0001336	O(C1=NC2=CC=CC=C2N=C1O[H])[H]	MGH00027	MayBridge	Oc1nc2ccccc2nc1O
PCM-0001337	S(C1=NC=CC(C2=CC=C3OCCC3=C2)=N1)[H]	KM06173	MayBridge	Sc1nccc(n1)c2ccc3OCCc3c2
PCM-0001338	OC(=O)C1=C(C(=O)OCCCC2=CC=NC=C2)SCCS1	HTS07838	MayBridge	OC(=O)C1=C(SCCS1)C(=O)OCCCc2ccncc2
PCM-0001339	N(/C(=N/OC(=O)C1=CC=CC=C1Cl)C1=NC=C([N+](=O)[O-])S1)([H])[H]	SPB01634	MayBridge	N\C(=N\OC(=O)c1ccccc1Cl)\c2ncc(s2)[N+](=O)[O-]
PCM-0001340	CC1=CC(O[H])=C2C(=N1)C=CC1=C2N([H])N=C1	RH01155	MayBridge	Cc1cc(O)c2c(ccc3cn[nH]c23)n1
PCM-0001341	CSC1=NSC(SC)=C1C(=O)N(N1CCOCC1)[H]	HTS03358	MayBridge	CSc1nsc(SC)c1C(=O)NN2CCOCC2
PCM-0001342	ClC1=CC=C(C2=NOC(CCC(=O)N(N(C(=S)N(CCC3=CC=CC=C3)[H])[H])[H])=N2)C=C1	BTB02323	MayBridge	Clc1ccc(cc1)c2noc(CCC(=O)NNC(=S)NCCc3ccccc3)n2
PCM-0001343	CCN1CCCC1CN(C(=O)C1=C(C)ON=C1C1=C(Cl)C=CC=C1Cl)[H]	CD06940	MayBridge	CCN1CCCC1CNC(=O)c2c(C)onc2c3c(Cl)cccc3Cl
PCM-0001344	ClC1=CC(Cl)=CC(N2CC(=O)N(N(C(=O)C3=CC=CS3)[H])CC2=O)=C1	HTS02089	MayBridge	Clc1cc(Cl)cc(c1)N2CC(=O)N(CC2=O)NC(=O)c3cccs3
PCM-0001345	CC(C)(C)OC(=O)N1CCCN(C(=O)C2=CC=CN=C2OC2=CC=C(Cl)C=C2)CC1	HTS10672	MayBridge	CC(C)(C)OC(=O)N1CCCN(CC1)C(=O)c2cccnc2Oc3ccc(Cl)cc3
PCM-0001346	CC1=C(C2=NC(C3=CC(C(F)(F)F)=CC(C(F)(F)F)=C3)=NO2)SC2=C1SC(C(C)(C)C)=C2	GK03109	MayBridge	Cc1c(sc2cc(sc12)C(C)(C)C)c3onc(n3)c4cc(cc(c4)C(F)(F)F)C(F)(F)F
PCM-0001347	CC1=CSC(C(=O)N(N(C(=O)C(Cl)Cl)[H])[H])=C1	GK02254	MayBridge	Cc1csc(c1)C(=O)NNC(=O)C(Cl)Cl
PCM-0001348	OC(=O)C1(C#N)CN(CCC2=CC=C(Cl)C=C2)CN(CCC2=CC=C(Cl)C=C2)C1	CD11501	MayBridge	OC(=O)C1(CN(CCc2ccc(Cl)cc2)CN(CCc3ccc(Cl)cc3)C1)C#N
PCM-0001349	ClC1=CC=C(N(C(=O)N(C2=CC=NO2)[H])[H])C(Cl)=C1	SPB03336	MayBridge	Clc1ccc(NC(=O)Nc2oncc2)c(Cl)c1
PCM-0001350	CCOC(=O)C1=C(C)N(C2=CC=C(N(S(=O)(=O)C3=C(C)ON=C3C)[H])C=C2)N=C1C	SEW04176	MayBridge	CCOC(=O)c1c(C)nn(c1C)c2ccc(NS(=O)(=O)c3c(C)onc3C)cc2
PCM-0001351	CSC1=NC=CC=C1C(=O)N(N(C1=CC(Cl)=CC=C1Cl)[H])[H]	HTS02916	MayBridge	CSc1ncccc1C(=O)NNc2cc(Cl)ccc2Cl
PCM-0001352	S(N1CCN(C(=O)OCC)CC1)(C1=CC=CS1)(=O)=O	HTS00043	MayBridge	CCOC(=O)N1CCN(CC1)S(=O)(=O)c2cccs2
PCM-0001353	FC(F)(F)C1=CC=C(/C=C2/CSC3=C(C=CS3)C2=O)C=C1	SEW02095	MayBridge	FC(F)(F)c1ccc(\C=C/2\CSc3sccc3C2=O)cc1
PCM-0001354	COC1=CC=C(CN2CCCN(CC3=CC=C(OC)C=C3)C2C2=CC=CC3=C2OCO3)C=C1	SCR00743	MayBridge	COc1ccc(CN2CCCN(Cc3ccc(OC)cc3)C2c4cccc5OCOc45)cc1
PCM-0001355	CCCC1=CC(=O)OC2=CC(OCC(=O)OCC(=O)C3=CC=C(Cl)C=C3)=CC=C12	RJF01576	MayBridge	CCCC1=CC(=O)Oc2cc(OCC(=O)OCC(=O)c3ccc(Cl)cc3)ccc12
PCM-0001356	CN1CCN(C2=NN=C(C3=CC=CC=C3)C(C3=CC=CC=C3)=N2)CC1	HTS12478	MayBridge	CN1CCN(CC1)c2nnc(c3ccccc3)c(n2)c4ccccc4
PCM-0001357	CC1=CC=C(SC(=O)C2=CSN=N2)C=C1	SEW00681	MayBridge	Cc1ccc(SC(=O)c2csnn2)cc1
PCM-0001358	CCOC(=O)C1=CC(C#N)=C(SC2=CC=CC=C2N(C(=O)C2=CC=CC=C2)[H])N=C1C(F)(F)F	SPB06618	MayBridge	CCOC(=O)c1cc(C#N)c(Sc2ccccc2NC(=O)c3ccccc3)nc1C(F)(F)F
PCM-0001359	CC1(C)CCC2=CC(/C=N/OC(=O)N(C3=CC=C(Cl)C=C3)[H])=CC=C2O1	KM05213	MayBridge	CC1(C)CCc2cc(\C=N\OC(=O)Nc3ccc(Cl)cc3)ccc2O1
PCM-0001360	CC1=CC(Br)=C(N(C(=S)N(C(=O)C(C)(C)C)[H])[H])C(Br)=C1	NH00563	MayBridge	Cc1cc(Br)c(NC(=S)NC(=O)C(C)(C)C)c(Br)c1
PCM-0001361	CCOC1=CC=C(N(C(=O)C2CCN(C(=O)C)CC2)[H])C=C1	SCR00123	MayBridge	CCOc1ccc(NC(=O)C2CCN(CC2)C(=O)C)cc1
PCM-0001362	OC(=O)C1=CN=CC=C1C(F)(F)F	RF03948	MayBridge	OC(=O)c1cnccc1C(F)(F)F
PCM-0001363	ClC1=CC=C2N([H])C(C(=O)N(C3=CC=C(N4CCOCC4)C=C3)[H])=CC2=C1	HTS09316	MayBridge	Clc1ccc2[nH]c(cc2c1)C(=O)Nc3ccc(cc3)N4CCOCC4
PCM-0001364	FC1=CC=C2SCC3=C(ON=C3)C2=C1	SEW05349	MayBridge	Fc1ccc2SCc3cnoc3c2c1
PCM-0001365	O(CC1=CC([N+](=O)[O-])=CC=C1N1CCOCC1)[H]	RH01303	MayBridge	OCc1cc(ccc1N2CCOCC2)[N+](=O)[O-]
PCM-0001366	C/S(=N\S(=O)(=O)C1=CC=CC2=NSN=C12)C1=NC=C(Cl)C=C1C(F)(F)F	KM08416	MayBridge	C\S(=N/S(=O)(=O)c1cccc2nsnc12)\c3ncc(Cl)cc3C(F)(F)F
PCM-0001367	CN(N1C=NC2=CC=CC=C2C1=O)C(=O)N(C1=CC=C(Cl)C=C1)[H]	CD09522	MayBridge	CN(N1C=Nc2ccccc2C1=O)C(=O)Nc3ccc(Cl)cc3
PCM-0001368	N(N(C(=O)C1CCN(CC2=CC=CN=C2)CC1)[H])([H])[H]	KM09939	MayBridge	NNC(=O)C1CCN(Cc2cccnc2)CC1
PCM-0001369	[O-][N+](=O)CC(N(C1=CC=CC=C1)[H])C1=CC=CC=C1	XBX00130	MayBridge	[O-][N+](=O)CC(Nc1ccccc1)c2ccccc2
PCM-0001370	ClC1=CC=C(C(=O)N(N(C(=O)C(=O)N(N(C(=O)C2=CC=C(Cl)C=C2)[H])[H])[H])[H])C=C1	JP00163	MayBridge	Clc1ccc(cc1)C(=O)NNC(=O)C(=O)NNC(=O)c2ccc(Cl)cc2
PCM-0001371	ClC1=CC=C(N(C(=O)C2=CC=CC=C2Cl)[H])C(SCC2=CC=CC=C2)=C1	NRB00139	MayBridge	Clc1ccc(NC(=O)c2ccccc2Cl)c(SCc3ccccc3)c1
PCM-0001372	O(C1=CC=C([N+](=O)[O-])C=C1/C=N/C1=CC=CC(C#C)=C1)[H]	BTB04464	MayBridge	Oc1ccc(cc1\C=N\c2cccc(c2)C#C)[N+](=O)[O-]
PCM-0001373	O(C1=CC=C(C=C2C(=O)N([H])C(=O)N([H])C2=O)C=C1O[H])[H]	CD00393	MayBridge	Oc1ccc(C=C2C(=O)NC(=O)NC2=O)cc1O
PCM-0001374	CC1=CC=C(S(=O)(=O)N2CCN(CC(=O)N3CCOCC3)CC2)C=C1	HTS10830	MayBridge	Cc1ccc(cc1)S(=O)(=O)N2CCN(CC(=O)N3CCOCC3)CC2
PCM-0001375	CN1C=NN=C1SC1=CC(C#N)=C(C#N)C=C1SC1=NN=CN1C	JFD02050	MayBridge	Cn1cnnc1Sc2cc(C#N)c(cc2Sc3nncn3C)C#N
PCM-0001376	CS(=O)(=O)C1=CSC(C(=O)N(CC2=CC=CN=C2)[H])=C1Cl	KM02102	MayBridge	CS(=O)(=O)c1csc(C(=O)NCc2cccnc2)c1Cl
PCM-0001377	FC1=CC=CC2=C1C(=O)N1C(=N2)SC2=CC=C(Cl)C=C21	BTB06139	MayBridge	Fc1cccc2N=C3Sc4ccc(Cl)cc4N3C(=O)c12
PCM-0001378	COC1=CC=C(N(C(CC(=O)C2CC2)C2=CC=CC=C2)C(=O)N(C2=CC=CC=C2Cl)[H])C=C1	JFD02414	MayBridge	COc1ccc(cc1)N(C(CC(=O)C2CC2)c3ccccc3)C(=O)Nc4ccccc4Cl
PCM-0001379	O(CC1=CC=C(C(=O)O)C=C1)[H]	BTB13819	MayBridge	OCc1ccc(cc1)C(=O)O
PCM-0001380	COC1=CC=C2N([H])C(C(=O)N(C3=CC=C4OCOC4=C3)[H])=CC2=C1	SP01198	MayBridge	COc1ccc2[nH]c(cc2c1)C(=O)Nc3ccc4OCOc4c3
PCM-0001381	CC1=CN=C(N2CCN(N(C(=S)N(C3=CC=CN=C3)[H])[H])CC2)C(Cl)=C1	AW01275	MayBridge	Cc1cnc(N2CCN(CC2)NC(=S)Nc3cccnc3)c(Cl)c1
PCM-0001382	ClC1=CC=C(C(=O)/C(=C/N(C2=CC=C3COC(=O)C3=C2)[H])C#N)C=C1	KM08492	MayBridge	Clc1ccc(cc1)C(=O)\C(=C\Nc2ccc3COC(=O)c3c2)\C#N
PCM-0001383	O=C1OC(C2=CC=CC=C2)=N/C1=C/C1=CN(C2=CC=CC=C2)N=C1C1=CC=CS1	HTS13470	MayBridge	O=C1OC(=N/C/1=C/c2cn(nc2c3cccs3)c4ccccc4)c5ccccc5
PCM-0001384	CC(C)(CCOC(=O)C1=CC=C([N+](=O)[O-])O1)N(C1=CC=C(C(F)(F)F)C=C1[N+](=O)[O-])[H]	BTB05503	MayBridge	CC(C)(CCOC(=O)c1oc(cc1)[N+](=O)[O-])Nc2ccc(cc2[N+](=O)[O-])C(F)(F)F
PCM-0001385	OC(=O)C1=NC=CN=C1C(=O)N(C1=CC=C(S(=O)(=O)N2CCOCC2)C=C1)[H]	HTS02190	MayBridge	OC(=O)c1nccnc1C(=O)Nc2ccc(cc2)S(=O)(=O)N3CCOCC3
PCM-0001386	[O-][N+](=O)C1=CC=C(SC2=CC=C(Cl)C=C2)C(C2=NN([H])C=C2)=C1	KM03216	MayBridge	[O-][N+](=O)c1ccc(Sc2ccc(Cl)cc2)c(c1)c3cc[nH]n3
PCM-0001387	CC1=NC=C(CSC2=NC=CC(O[H])=N2)C(CO[H])=C1O[H]	BTB04763	MayBridge	Cc1ncc(CSc2nccc(O)n2)c(CO)c1O
PCM-0001388	ClC1=CC=CC(N(C2CCCCN([H])C2=O)[H])=C1C#N	CD10132	MayBridge	Clc1cccc(NC2CCCCNC2=O)c1C#N
PCM-0001389	N(/C(=N\O[H])C1=CC=CC(CS(=O)(=O)C2=CC=C(Cl)C=C2)=C1)([H])[H]	KM00591	MayBridge	N\C(=N/O)\c1cccc(CS(=O)(=O)c2ccc(Cl)cc2)c1
PCM-0001390	BrC1=CC=C(C(=O)CSC2=NN=C(C3=CC=CS3)O2)C=C1	HTS10360	MayBridge	Brc1ccc(cc1)C(=O)CSc2oc(nn2)c3cccs3
PCM-0001391	CC1=CC=C(C)C2=C(O[H])C(C(=O)O)=CN=C12	RH01747	MayBridge	Cc1ccc(C)c2c(O)c(cnc12)C(=O)O
PCM-0001392	CCOC(=O)C1=CN=C2C(=C1SC1=CC=C(C(F)(F)F)C=N1)C(C)=NN2C	KM06335	MayBridge	CCOC(=O)c1cnc2c(c(C)nn2C)c1Sc3ccc(cn3)C(F)(F)F
PCM-0001393	CCOC1=NC2=C(CC3=CC=CC=C23)C(C2=CC=C(OC)C=C2)=C1C#N	HTS12443	MayBridge	CCOc1nc2c(Cc3ccccc23)c(c4ccc(OC)cc4)c1C#N
PCM-0001394	COC1=C(Br)SC=C1C(=O)N(N(C(=O)C1=CC=CS1)[H])[H]	KM00636	MayBridge	COc1c(Br)scc1C(=O)NNC(=O)c2cccs2
PCM-0001395	ClC(Cl)(Cl)C(=O)N1CCSCC1	CD07926	MayBridge	ClC(Cl)(Cl)C(=O)N1CCSCC1
PCM-0001396	CC(C)S(=O)(=O)/C(=C/N(C1=CC=C(Cl)C=C1)[H])C#N	KM03157	MayBridge	CC(C)S(=O)(=O)\C(=C\Nc1ccc(Cl)cc1)\C#N
PCM-0001397	FC(F)(F)C1=CC(N(C(=O)CSC(=O)C2=CC=CO2)[H])=CC(C(F)(F)F)=C1	BTB02222	MayBridge	FC(F)(F)c1cc(NC(=O)CSC(=O)c2occc2)cc(c1)C(F)(F)F
PCM-0001398	CC1=C(C#N)C(C2=CC=C(C3=CC=C(Cl)C=C3[N+](=O)[O-])O2)C(C#N)=C(C)N1[H]	JFD03278	MayBridge	CC1=C(C#N)C(C(=C(C)N1)C#N)c2oc(cc2)c3ccc(Cl)cc3[N+](=O)[O-]
PCM-0001399	[O-][N+](=O)C1=CC=CN=C1SC1=CC=CS1	KM02353	MayBridge	[O-][N+](=O)c1cccnc1Sc2cccs2
PCM-0001400	CCOC(=O)C1=CC(C2=CC=CC=C2)=NC(O[H])=C1C#N	RF01078	MayBridge	CCOC(=O)c1cc(nc(O)c1C#N)c2ccccc2
PCM-0001401	FC(F)(F)C1=CC(C2=CC=C3C=CC=CC3=C2)=NN1[H]	SP01371	MayBridge	FC(F)(F)c1cc(n[nH]1)c2ccc3ccccc3c2
PCM-0001402	CN1C=NC(S(=O)(=O)N2CCCN(C(=O)OC(C)(C)C)CC2)=C1	HTS11116	MayBridge	Cn1cnc(c1)S(=O)(=O)N2CCCN(CC2)C(=O)OC(C)(C)C
PCM-0001403	N#CCC1(C#N)CCC2=CC=CC=C12	S14065	MayBridge	N#CCC1(CCc2ccccc12)C#N
PCM-0001404	N(C(=O)N(CC1=CC=CC=N1)[H])([H])[H]	BTB05401	MayBridge	NC(=O)NCc1ccccn1
PCM-0001405	O=C(/C=C1/N([H])C2=C(N([H])C1=O)C(=O)N([H])C(=S)N2[H])C1=CC=CC=C1	NRB02588	MayBridge	O=C(\C=C/1\NC2=C(NC1=O)C(=O)NC(=S)N2)c3ccccc3
PCM-0001406	COC1=CC=CC=C1C(=O)N1N=C(C)C(SC2=NN=C(C(F)(F)F)N2C)=C1C	SPB03962	MayBridge	COc1ccccc1C(=O)n2nc(C)c(Sc3nnc(n3C)C(F)(F)F)c2C
PCM-0001407	CN(C)S(=O)(=O)N(C1=CC=C(C)C=C1)[H]	KM09932	MayBridge	CN(C)S(=O)(=O)Nc1ccc(C)cc1
PCM-0001408	CC(C)N1CCC(N2N=NC3=CC=CC=C23)CC1	KM10078	MayBridge	CC(C)N1CCC(CC1)n2nnc3ccccc23
PCM-0001409	CC1=CC(OCC2=NC(C3=CC=CC([N+](=O)[O-])=C3)=NO2)=CC(C)=C1Cl	BTB02943	MayBridge	Cc1cc(OCc2onc(n2)c3cccc(c3)[N+](=O)[O-])cc(C)c1Cl
PCM-0001410	CCOC(=O)C1=NC(C)=NC(SC2=CC=C(Cl)C=C2)=C1C	SPB07208	MayBridge	CCOC(=O)c1nc(C)nc(Sc2ccc(Cl)cc2)c1C
PCM-0001411	CC1C(=O)N(C)C2=CC=C(S(=O)(=O)N3CCOCC3)C=C12	KM04371	MayBridge	CC1C(=O)N(C)c2ccc(cc12)S(=O)(=O)N3CCOCC3
PCM-0001412	CN(CCC#N)C1=CC=C(/C=N/C2=CC=C(C(=O)O)C=C2)C=C1	DSHS00503	MayBridge	CN(CCC#N)c1ccc(\C=N\c2ccc(cc2)C(=O)O)cc1
PCM-0001413	CC1=CC(OCC2=CC(F)=CC(F)=C2)=CC=C1[N+](=O)[O-]	SEW04747	MayBridge	Cc1cc(OCc2cc(F)cc(F)c2)ccc1[N+](=O)[O-]
PCM-0001414	FC(F)(F)OC1=CC(Cl)=CC=C1N(C(=O)C1=CC=C(Cl)C=C1)[H]	SEW05833	MayBridge	FC(F)(F)Oc1cc(Cl)ccc1NC(=O)c2ccc(Cl)cc2
PCM-0001415	N(C(=O)C1=C(C#N)N([H])C(C2=CC=CC=C2)C(C2=CC=CC=C2)=N1)([H])[H]	S08313	MayBridge	NC(=O)C1=C(NC(C(=N1)c2ccccc2)c3ccccc3)C#N
PCM-0001416	COC(=O)C1=C(OC(=O)C2=CC=CS2)C=C(OC)S1	GK03021	MayBridge	COC(=O)c1sc(OC)cc1OC(=O)c2cccs2
PCM-0001417	CC(C)(C)C1=NN(CC2=CC=C(Cl)C=C2Cl)C(C(=O)N(C2=NN=C(C3CC3)S2)[H])=C1	HTS08166	MayBridge	CC(C)(C)c1cc(C(=O)Nc2nnc(s2)C3CC3)n(Cc4ccc(Cl)cc4Cl)n1
PCM-0001418	CC1=C(C(=O)C(=C2SCCCS2)C#N)C=CO1	KM06595	MayBridge	Cc1occc1C(=O)C(=C2SCCCS2)C#N
PCM-0001419	N(C1=NC2=CC=CC3=CC=CC(=C23)N1[H])([H])[H]	JFD00690	MayBridge	NC1=Nc2cccc3cccc(N1)c23
PCM-0001420	FC(F)(F)C1=CC=CC(N(C(=O)N(C2=CC3=NON=C3C=C2)[H])[H])=C1	KM09750	MayBridge	FC(F)(F)c1cccc(NC(=O)Nc2ccc3nonc3c2)c1
PCM-0001421	CCOC(=O)C1=C(C)N(C)/C(=N\N=C(C)C)S1	SPB01411	MayBridge	CCOC(=O)C1=C(C)N(C)\C(=N/N=C(C)C)\S1
PCM-0001422	O(S(=O)(=O)C1=CC(Br)=CC=C1I)[H]	RJC03549	MayBridge	OS(=O)(=O)c1cc(Br)ccc1I
PCM-0001423	CC1=C(C(=O)N(C2=CC=C3OCOCC3=C2)[H])SC=C1S(=O)(=O)C1=CC=C(Cl)C=C1	HTS03180	MayBridge	Cc1c(scc1S(=O)(=O)c2ccc(Cl)cc2)C(=O)Nc3ccc4OCOCc4c3
PCM-0001424	CCC1=NC2=CC=CC=C2N=C1N1CCN(S(=O)(=O)C2=CC=C(Cl)C=C2)CC1	GK03509	MayBridge	CCc1nc2ccccc2nc1N3CCN(CC3)S(=O)(=O)c4ccc(Cl)cc4
PCM-0001425	CC1=CC=C(S(=O)(=O)OCC23CC4CC(CC(C4)C2)C3)C=C1	BTBG00085	MayBridge	Cc1ccc(cc1)S(=O)(=O)OCC23CC4CC(CC(C4)C2)C3
PCM-0001426	CC1=NN(C2=CC=CC(Cl)=C2C#N)C(C)=C1	CD05681	MayBridge	Cc1cc(C)n(n1)c2cccc(Cl)c2C#N
PCM-0001427	CC(C)N(C(=S)N(N(C(=O)C1CC2CCC1O2)[H])[H])[H]	AW00196	MayBridge	CC(C)NC(=S)NNC(=O)C1CC2CCC1O2
PCM-0001428	CCOC(=O)C1=C(N(C(=O)C2=CC=C3N=CC=CC3=C2)[H])SC(C)=C1C	KM10157	MayBridge	CCOC(=O)c1c(C)c(C)sc1NC(=O)c2ccc3ncccc3c2
PCM-0001429	COC1=CC=C(Br)C(OC)=C1C(=O)N(C(=O)N(C1=NC(C)=CC(C)=N1)[H])[H]	BTB07628	MayBridge	COc1ccc(Br)c(OC)c1C(=O)NC(=O)Nc2nc(C)cc(C)n2
PCM-0001430	O(CC1=CSC2=CC=C(Cl)C=C12)[H]	CC00123	MayBridge	OCc1csc2ccc(Cl)cc12
PCM-0001431	CC1=C(C)C(C)=C(CO/N=C(\C2=CC=CC=C2)C2=CC=C(Cl)C=C2)C(C)=C1C	CD02103	MayBridge	Cc1c(C)c(C)c(CO\N=C(/c2ccccc2)\c3ccc(Cl)cc3)c(C)c1C
PCM-0001432	O=C1OC(/C=C/C2=CC=CO2)=NC2=CC=CC=C12	S08684	MayBridge	O=C1OC(=Nc2ccccc12)\C=C\c3occc3
PCM-0001433	COC1=CC=C(C2CC(C3=CC=CS3)=NC3=CC=CC=C3S2)C(Cl)=C1OC	HTS00616	MayBridge	COc1ccc(C2CC(=Nc3ccccc3S2)c4cccs4)c(Cl)c1OC
PCM-0001434	O(C[C@](O[H])([C@](O[H])([C@@](O[H])([C@@](O[H])(C1N([H])[C@@](C(=O)O)([H])CS1)[H])[H])[H])[H])[H]	JFD01243	MayBridge	OC[C@H](O)[C@H](O)[C@@H](O)[C@@H](O)C1N[C@@H](CS1)C(=O)O
PCM-0001435	CCN(CC)C(=O)O/N=C(\N([H])[H])C1=CC(Br)=C(OC)C(Br)=C1	SPB00220	MayBridge	CCN(CC)C(=O)O\N=C(/N)\c1cc(Br)c(OC)c(Br)c1
PCM-0001436	CCOC(=O)CN(C(=O)CSC1=NC(C)=CC(C)=C1C#N)C1=CC=CC(Cl)=C1	HTS13356	MayBridge	CCOC(=O)CN(C(=O)CSc1nc(C)cc(C)c1C#N)c2cccc(Cl)c2
PCM-0001437	COC1=CC=C(N(/C(=N/C(=N/[H])N([H])[H])N([H])[H])[H])C=C1	NRB04481	MayBridge	COc1ccc(N\C(=N\C(=N)N)\N)cc1
PCM-0001438	CC1=CC=C(S(=O)(=O)OC2=CC=C(OCC3=CC=CC=C3)C=C2)C=C1	BTB06470	MayBridge	Cc1ccc(cc1)S(=O)(=O)Oc2ccc(OCc3ccccc3)cc2
PCM-0001439	CC(C)(C)C(=O)O/N=C(/C1=CC=CS1)C(C)(C)C	SEW04154	MayBridge	CC(C)(C)C(=O)O\N=C(\c1cccs1)/C(C)(C)C
PCM-0001440	CC1=CC=C(C2=C(C)SC(N(C(=O)COC3=CC=C(Cl)C=C3Cl)[H])=N2)C=C1Cl	HTS06880	MayBridge	Cc1ccc(cc1Cl)c2nc(NC(=O)COc3ccc(Cl)cc3Cl)sc2C
PCM-0001441	[O-][N+](=O)C1=CC(C2SCCS2)=CC=C1SC1=CC=C(Br)C=C1	XAX00166	MayBridge	[O-][N+](=O)c1cc(ccc1Sc2ccc(Br)cc2)C3SCCS3
PCM-0001442	CC(=O)OC[C@@]1([H])O[C@](N(C(=S)N(N([H])[H])[H])[H])([H])[C@@](OC(=O)C)([H])[C@](OC(=O)C)([H])[C@@]1(OC(=O)C)[H]	JFD00301	MayBridge	CC(=O)OC[C@H]1O[C@@H](NC(=S)NN)[C@H](OC(=O)C)[C@@H](OC(=O)C)[C@@H]1OC(=O)C
PCM-0001443	CCC1=CC=C(C2=CC=C(C(=O)N(C3(C#C)CCCCC3)[H])C=C2)C=C1	BTB05914	MayBridge	CCc1ccc(cc1)c2ccc(cc2)C(=O)NC3(CCCCC3)C#C
PCM-0001444	CN1C(=S)N([H])[C@](CC2=CC=C([N+](=O)[O-])C=C2)([H])C1=O	KM10701	MayBridge	CN1C(=S)N[C@@H](Cc2ccc(cc2)[N+](=O)[O-])C1=O
PCM-0001445	CC(C)C1=CC(Br)=C(N(C(=O)N(C2=CC=C(C#N)C=C2)[H])[H])C(Br)=C1	HTS05111	MayBridge	CC(C)c1cc(Br)c(NC(=O)Nc2ccc(cc2)C#N)c(Br)c1
PCM-0001446	N(C1=CC=C(S(=O)(=O)N2CCOCC2)C=C1)([H])[H]	TL00826	MayBridge	Nc1ccc(cc1)S(=O)(=O)N2CCOCC2
PCM-0001447	O=C(N(N(C(=O)C1=CC=CS1)[H])[H])C1=CC=C2N=CC=CC2=C1	KM10279	MayBridge	O=C(NNC(=O)c1cccs1)c2ccc3ncccc3c2
PCM-0001448	FC1=CC=C(C2=NN([H])C=C2CN2CCN(CC3=CC=C4OCOC4=C3)CC2)C=C1	HTS05412	MayBridge	Fc1ccc(cc1)c2n[nH]cc2CN3CCN(Cc4ccc5OCOc5c4)CC3
PCM-0001449	OC(=O)C1=CC=CC(CSC2=CC=CS2)=C1	KM02425	MayBridge	OC(=O)c1cccc(CSc2cccs2)c1
PCM-0001450	ClC1=CC=C(C2=CSC(C3=CSC=C3)=N2)S1	HTS00038	MayBridge	Clc1ccc(s1)c2csc(n2)c3ccsc3
PCM-0001451	C/C(=N\N(C(=S)N(C(C)(C)C)[H])[H])C1=C(C)N=C(C2=NC=C(C(F)(F)F)C=C2Cl)S1	SPB06450	MayBridge	C\C(=N/NC(=S)NC(C)(C)C)\c1sc(nc1C)c2ncc(cc2Cl)C(F)(F)F
PCM-0001452	O=S(=O)(N(C1CC2=CC=CC=C2C1)[H])C1=CC=CC2=NON=C12	KM10504	MayBridge	O=S(=O)(NC1Cc2ccccc2C1)c3cccc4nonc34
PCM-0001453	CCOC(=O)CC1=NC(=O)CS1	RJC01338	MayBridge	CCOC(=O)CC1=NC(=O)CS1
PCM-0001454	CSC1=CC(C(F)(F)F)=C(C(=O)N(C2=C(C)C=CC=C2C)[H])C=N1	RF04391	MayBridge	CSc1cc(c(cn1)C(=O)Nc2c(C)cccc2C)C(F)(F)F
PCM-0001455	CCOC1=C(N2CCSCC2)C(=O)C1=O	RDP00215	MayBridge	CCOC1=C(N2CCSCC2)C(=O)C1=O
PCM-0001456	COC(=O)C1=CC(OC)=C(OC)C=C1N1C(=O)C2=CC=CC=C2C1=O	GK03186	MayBridge	COC(=O)c1cc(OC)c(OC)cc1N2C(=O)c3ccccc3C2=O
PCM-0001457	CN1N=C(C(C)(C)C)C=C1C(=O)N(CC1=CC=C2OCOC2=C1)[H]	HTS03590	MayBridge	Cn1nc(cc1C(=O)NCc2ccc3OCOc3c2)C(C)(C)C
PCM-0001458	COC1=CC=C(C(=O)N(C2=CC=CC=C2SC2=NC3=CC=C(Cl)C=C3S2)[H])C=C1	HTS03931	MayBridge	COc1ccc(cc1)C(=O)Nc2ccccc2Sc3nc4ccc(Cl)cc4s3
PCM-0001459	COC1=CC=C(C2=NN([H])C=C2/C=N/N(C2=NC=C(C(F)(F)F)C=C2Cl)[H])C=C1	SEW06357	MayBridge	COc1ccc(cc1)c2n[nH]cc2\C=N\Nc3ncc(cc3Cl)C(F)(F)F
PCM-0001460	N(S(=O)(=O)C1=CC=C(N(C(=O)CSC2=NN=C(C3=CC=CO3)O2)[H])C=C1)([H])[H]	HTS13510	MayBridge	NS(=O)(=O)c1ccc(NC(=O)CSc2oc(nn2)c3occc3)cc1
PCM-0001461	CCCCCCCCCCCCCCOS(=O)(=O)C1=CC(OC)=CC=C1OC	NH00271	MayBridge	CCCCCCCCCCCCCCOS(=O)(=O)c1cc(OC)ccc1OC
PCM-0001462	ClC1=CC=C(C2=CC(C3=CC=CS3)=C(C3=CC=CC=C3)O2)C=C1	RG00090	MayBridge	Clc1ccc(cc1)c2oc(c3ccccc3)c(c2)c4cccs4
PCM-0001463	CSC1=C(CN(C(=O)C2=CC=CC=C2Cl)[H])C(C2=CC=CS2)=CS1	KM02202	MayBridge	CSc1scc(c1CNC(=O)c2ccccc2Cl)c3cccs3
PCM-0001464	[O-][N+](=O)C1=CC=C(/C=C/C2=CC=C([N+](=O)[O-])C=C2)O1	NRB00506	MayBridge	[O-][N+](=O)c1oc(\C=C\c2ccc(cc2)[N+](=O)[O-])cc1
PCM-0001465	[O-][N+](=O)C1=CC=C(SC2=NN=C(N(C(=O)C3=CC=C(Cl)C(Cl)=C3)[H])S2)C(C#N)=C1	BTB08339	MayBridge	[O-][N+](=O)c1ccc(Sc2nnc(NC(=O)c3ccc(Cl)c(Cl)c3)s2)c(c1)C#N
PCM-0001466	[O-][N+](=O)C1=CC(C(F)(F)F)=CC=C1SC1=NC(C2CCCCC2)=C(C#N)C(=O)N1[H]	RH01386	MayBridge	[O-][N+](=O)c1cc(ccc1SC2=NC(=C(C#N)C(=O)N2)C3CCCCC3)C(F)(F)F
PCM-0001467	ClC1=CC=C(C2=CC=C(C(=O)OC3=CC=C(Cl)C=C3Cl)S2)C=C1	MBE00090	MayBridge	Clc1ccc(cc1)c2ccc(s2)C(=O)Oc3ccc(Cl)cc3Cl
PCM-0001468	CC1=CC(C)=C2OC3=NC(N([H])[H])=C(C#N)C=C3C(=O)C2=C1	RJC01064	MayBridge	Cc1cc(C)c2Oc3nc(N)c(cc3C(=O)c2c1)C#N
PCM-0001469	FC1=CC=C2OCC3=CN=C(C4CC4)N=C3C2=C1	SEW02372	MayBridge	Fc1ccc2OCc3cnc(nc3c2c1)C4CC4
PCM-0001470	CC1=CC=NC=C1S(=O)(=O)O[H]	JFD03918	MayBridge	Cc1ccncc1S(=O)(=O)O
PCM-0001471	N(/C(=N\OC(=O)C1=CC=C(Cl)C=C1)CSC1=NC=CC=C1C(F)(F)F)([H])[H]	SPB03921	MayBridge	N\C(=N/OC(=O)c1ccc(Cl)cc1)\CSc2ncccc2C(F)(F)F
PCM-0001472	CC1=CC=C(N(C(=C2C(=O)C3=CC=CC=C3C2=O)C#N)[H])C=C1C	S15446	MayBridge	Cc1ccc(NC(=C2C(=O)c3ccccc3C2=O)C#N)cc1C
PCM-0001473	CCOC(=O)C(C)C1=NC2=CC=CC=C2N([H])C1=O	MGH00029	MayBridge	CCOC(=O)C(C)C1=Nc2ccccc2NC1=O
PCM-0001474	FC(F)(F)C1=CC=C(S(=O)(=O)N(CCN(C(=O)N2CCOCC2)[H])[H])C=C1	RDR03015	MayBridge	FC(F)(F)c1ccc(cc1)S(=O)(=O)NCCNC(=O)N2CCOCC2
PCM-0001475	COC(=O)C1=CC=C(S(=O)(=O)N(C2=CC=C(N3CCOCC3)C=C2)[H])N1C	HTS01533	MayBridge	COC(=O)c1ccc(n1C)S(=O)(=O)Nc2ccc(cc2)N3CCOCC3
PCM-0001476	CCOC(=O)C1(C#N)C(C2=CC=C(OC)C=C2)C(C2=CC=CS2)=NN1C1=CC=C([N+](=O)[O-])C=C1	HTS12363	MayBridge	CCOC(=O)C1(C#N)C(C(=NN1c2ccc(cc2)[N+](=O)[O-])c3cccs3)c4ccc(OC)cc4
PCM-0001477	CCOC(=O)C(=CN(C1=CC=C(OC)C=C1[N+](=O)[O-])[H])C(=O)OCC	BTB02657	MayBridge	CCOC(=O)C(=CNc1ccc(OC)cc1[N+](=O)[O-])C(=O)OCC
PCM-0001478	N(C1=CC(S(=O)(=O)O[H])=C(N([H])[H])C2=C1C(=O)C1=CC=CC=C1C2=O)([H])[H]	BTB14338	MayBridge	Nc1cc(c(N)c2C(=O)c3ccccc3C(=O)c12)S(=O)(=O)O
PCM-0001479	CC1=C(C(=O)N(C2=CC=CC(C(F)(F)F)=C2)[H])SC(C2=CC=CC=C2)=N1	SPB03012	MayBridge	Cc1nc(sc1C(=O)Nc2cccc(c2)C(F)(F)F)c3ccccc3
PCM-0001480	CS(=O)C1=CC=C(OC2=CC=CC(F)=C2C#N)C=C1	KM06567	MayBridge	CS(=O)c1ccc(Oc2cccc(F)c2C#N)cc1
PCM-0001481	FC(F)(F)C1=CC=CC(C(=O)N(N(C(=O)C2=CC=C(OC3=CC(Cl)=CC(Cl)=C3)O2)[H])[H])=C1	SPB03108	MayBridge	FC(F)(F)c1cccc(c1)C(=O)NNC(=O)c2oc(Oc3cc(Cl)cc(Cl)c3)cc2
PCM-0001482	COC1=CC=C(OCC(F)(F)F)C(C(=O)N(C2=CC=C(Cl)C=C2)[H])=C1	CD11264	MayBridge	COc1ccc(OCC(F)(F)F)c(c1)C(=O)Nc2ccc(Cl)cc2
PCM-0001483	ClC1=CN(CCC#N)C=C(Cl)C1=O	RF01799	MayBridge	ClC1=CN(CCC#N)C=C(Cl)C1=O
PCM-0001484	COC1=CC=C(S(=O)(=O)N2CCCC2C2=CC=CS2)C=C1	CD10416	MayBridge	COc1ccc(cc1)S(=O)(=O)N2CCCC2c3cccs3
PCM-0001485	CC1=CC(C)=C(C#N)C(SC2=NC=NC3=C2SC2=NC(C)=CC(C)=C32)=N1	HTS12106	MayBridge	Cc1cc(C)c(C#N)c(Sc2ncnc3c2sc4nc(C)cc(C)c34)n1
PCM-0001486	CC1=CC=CC(C)=C1N(C(=S)N(CC1=CC=CC=C1)CC1=CC=C2OCOC2=C1)[H]	BTB00713	MayBridge	Cc1cccc(C)c1NC(=S)N(Cc2ccccc2)Cc3ccc4OCOc4c3
PCM-0001487	O(C1=NN=C2C=CC=CC2=C1O[H])[H]	RF03470	MayBridge	Oc1nnc2ccccc2c1O
PCM-0001488	OC(=O)CC1SC(C2=CC=C(OC3=CC=C(C(F)(F)F)C=N3)C=C2)=NC1=O	HTS04925	MayBridge	OC(=O)CC1SC(=NC1=O)c2ccc(Oc3ccc(cn3)C(F)(F)F)cc2
PCM-0001489	FC1=CC=C(N(C(=O)CCC(=O)N2CCCC2)[H])C=C1	NRB00164	MayBridge	Fc1ccc(NC(=O)CCC(=O)N2CCCC2)cc1
PCM-0001490	ClC1=CC=C(C2CN=NC23C(C2=CC=CC=C2)OC2=CC=CC=C2C3=O)C(Cl)=C1	JFD01655	MayBridge	Clc1ccc(C2CN=NC23C(Oc4ccccc4C3=O)c5ccccc5)c(Cl)c1
PCM-0001491	FC1=CC=C(CN2CCCN(C(=S)N(C3CCCCC3)[H])CC2)C=C1	AW00620	MayBridge	Fc1ccc(CN2CCCN(CC2)C(=S)NC3CCCCC3)cc1
PCM-0001492	CCOC(=O)C1=CN([H])C(=S)N=C1C(F)(F)F	GK01626	MayBridge	CCOC(=O)C1=CNC(=S)N=C1C(F)(F)F
PCM-0001493	COC1=CC=C(/C=C(\C#N)C(=O)O)C=C1OC	JFD03245	MayBridge	COc1ccc(\C=C(/C#N)\C(=O)O)cc1OC
PCM-0001494	CCOC(=O)C1CCN(C2=CC=C(C(=O)C)C=C2N(C(=S)N(C2=CC(Cl)=CC=C2Cl)[H])[H])CC1	BTB02473	MayBridge	CCOC(=O)C1CCN(CC1)c2ccc(cc2NC(=S)Nc3cc(Cl)ccc3Cl)C(=O)C
PCM-0001495	CCCS(=O)(=O)C1=C(N([H])[H])OC(C2=CC=CC=C2)=C(C#N)C1C1=CC=CC=C1	KM03942	MayBridge	CCCS(=O)(=O)C1=C(N)OC(=C(C#N)C1c2ccccc2)c3ccccc3
PCM-0001496	FC(F)OC1=CC=CC=C1/C=N/C1=CC=C(Cl)C=C1	BTB08522	MayBridge	FC(F)Oc1ccccc1\C=N\c2ccc(Cl)cc2
PCM-0001497	COC1=CC2=C(C(C)N(C(=S)N(C3=CC(OC)=C(OC)C(OC)=C3)[H])CC2)C=C1OC	BTB04348	MayBridge	COc1cc2CCN(C(C)c2cc1OC)C(=S)Nc3cc(OC)c(OC)c(OC)c3
PCM-0001498	CCCN(CCC)C(=S)N(C1CC2CC1C=C2)[H]	HR00086	MayBridge	CCCN(CCC)C(=S)NC1CC2CC1C=C2
PCM-0001499	FC(F)(F)OC1=CC=CC=C1/C=N\OC(=O)C1=CSC=C1	SEW02210	MayBridge	FC(F)(F)Oc1ccccc1\C=N/OC(=O)c2ccsc2
PCM-0001500	COC(=O)C1=C(N(/N=C(\C#N)S(=O)(=O)C2=CC=CS2)[H])C=CS1	KM03702	MayBridge	COC(=O)c1sccc1N\N=C(/C#N)\S(=O)(=O)c2cccs2
PCM-0001501	CC1=CC=CC(C)=C1N1C(SCC2=CC=CC=C2)=NC2=CC=CC=C2C1=O	RDR01345	MayBridge	Cc1cccc(C)c1N2C(=Nc3ccccc3C2=O)SCc4ccccc4
PCM-0001502	[O-][N+](=O)C1=CC(C(=O)N(C(=O)N(CC=C)[H])[H])=CS1	DFP00087	MayBridge	[O-][N+](=O)c1cc(cs1)C(=O)NC(=O)NCC=C
PCM-0001503	CCOC(=O)C(=CN(C1=CC(C(F)(F)F)=CC=C1N(CCC1=CC=CC=C1)[H])[H])C(=O)OCC	BTB01976	MayBridge	CCOC(=O)C(=CNc1cc(ccc1NCCc2ccccc2)C(F)(F)F)C(=O)OCC
PCM-0001504	FC1=CC=C(N2C(C3=CC=C4OCOC4=C3)SCC2=O)C=C1	BTB00769	MayBridge	Fc1ccc(cc1)N2C(SCC2=O)c3ccc4OCOc4c3
PCM-0001505	COC(=O)C1=CC=C(S(=O)(=O)N2CCOCC2)O1	SP01418	MayBridge	COC(=O)c1oc(cc1)S(=O)(=O)N2CCOCC2
PCM-0001506	CC(C)(C)S(=O)(=O)C1=CN=C(C2=CC=CC=N2)N=C1N([H])[H]	KM02695	MayBridge	CC(C)(C)S(=O)(=O)c1cnc(nc1N)c2ccccn2
PCM-0001507	[O-][N+](=O)C1=CC=C(CC(=O)N(N(C(=S)N(CC=C)[H])[H])[H])C=C1	NRB00964	MayBridge	[O-][N+](=O)c1ccc(CC(=O)NNC(=S)NCC=C)cc1
PCM-0001508	COC1=CC=C(CCN(C(=O)C2CCCO2)[H])C=C1OC	RH01459	MayBridge	COc1ccc(CCNC(=O)C2CCCO2)cc1OC
PCM-0001509	CN1CCN(C2=NC=C3C(=S)N([H])C(=S)N([H])C3=N2)CC1	HTS12799	MayBridge	CN1CCN(CC1)c2ncc3C(=S)NC(=S)Nc3n2
PCM-0001510	CN(C(=O)N(N(C1=NC=CC(C2=CC=CN=C2)=N1)[H])[H])[H]	MWP01008	MayBridge	CNC(=O)NNc1nccc(n1)c2cccnc2
PCM-0001511	ClC1=CC=CC=C1C1=C(C#N)C(N2CCOCC2)=NS1	MWP01097	MayBridge	Clc1ccccc1c2snc(N3CCOCC3)c2C#N
PCM-0001512	CC(=O)N(C1=CC=C(SC2=CC=CC=C2C(=O)O)C(C(=O)O[H])=C1)[H]	NRB00733	MayBridge	CC(=O)Nc1ccc(Sc2ccccc2C(=O)O)c(c1)C(=O)O
PCM-0001513	ClC1=CC=C(N(C(=O)N(C(=O)C2=CC=C(OC3=CC=C(Cl)C=C3)N=C2)[H])[H])C=C1	SPB06254	MayBridge	Clc1ccc(NC(=O)NC(=O)c2ccc(Oc3ccc(Cl)cc3)nc2)cc1
PCM-0001514	O(C1=C(Cl)C=C(Cl)C=C1/C=N/N(C(=S)N(CC1CCCO1)[H])[H])[H]	RDR00929	MayBridge	Oc1c(Cl)cc(Cl)cc1\C=N\NC(=S)NCC2CCCO2
PCM-0001515	ClC1=CC=C(C2=CSC(C3=CC=C4OCCC4=C3)=N2)S1	HTS00037	MayBridge	Clc1ccc(s1)c2csc(n2)c3ccc4OCCc4c3
PCM-0001516	CC1=CN2C(=O)C(/C=N/CC3=CC=CO3)=C(N(CC3=CC=CO3)[H])N=C2C=C1	RJC03979	MayBridge	CC1=CN2C(=O)C(=C(NCc3occc3)N=C2C=C1)\C=N\Cc4occc4
PCM-0001517	COC(=O)C1=CC(N(C(=O)C2=CC(C(C)(C)C)=NN2CC2=CC=C(F)C=C2)[H])=CC=C1N1CCOCC1	HTS00926	MayBridge	COC(=O)c1cc(NC(=O)c2cc(nn2Cc3ccc(F)cc3)C(C)(C)C)ccc1N4CCOCC4
PCM-0001518	O(/N=C/C1=C(C2=CC=C(Cl)C=C2)N([H])C2=CC=CC=C12)[H]	SEW03054	MayBridge	O\N=C\c1c([nH]c2ccccc12)c3ccc(Cl)cc3
PCM-0001519	CS(=O)(=O)C/C(=N/OC(=O)C1=NC=C(C(F)(F)F)C=C1Cl)N([H])[H]	KM07592	MayBridge	CS(=O)(=O)C\C(=N\OC(=O)c1ncc(cc1Cl)C(F)(F)F)\N
PCM-0001520	CC1=CC(C(=O)N(N([H])[H])[H])=NN1C	SPB00651	MayBridge	Cc1cc(nn1C)C(=O)NN
PCM-0001521	CSC1=C(C#N)C(C2=CC=CC=C2)=C(C2=CC=NC(SCCS(=O)(=O)C)=N2)S1	KM05762	MayBridge	CSc1sc(c2ccnc(SCCS(=O)(=O)C)n2)c(c3ccccc3)c1C#N
PCM-0001522	CC1=CC=C(S(=O)(=O)O[C@]2([H])CO[C@]3([H])C(OS(=O)(=O)C4=CC=C(C)C=C4)CO[C@]23[H])C=C1	NRB04852	MayBridge	Cc1ccc(cc1)S(=O)(=O)O[C@@H]2CO[C@@H]3C(CO[C@H]23)OS(=O)(=O)c4ccc(C)cc4
PCM-0001523	C(ON1N=NC2=CC=CC=C12)C1=CC=CC=C1CON1N=NC2=CC=CC=C12	HTS09833	MayBridge	C(On1nnc2ccccc12)c3ccccc3COn4nnc5ccccc45
PCM-0001524	ClC1=CC=C(N(C(=O)OC(CSC2=CC=CC=N2)CSC2=CC=CC=N2)[H])C=C1	CD09319	MayBridge	Clc1ccc(NC(=O)OC(CSc2ccccn2)CSc3ccccn3)cc1
PCM-0001525	O(C1=CC2=NN=NN2N=C1C1=CC=CC=C1)[H]	RJC03380	MayBridge	Oc1cc2nnnn2nc1c3ccccc3
PCM-0001526	ClC1=CC=C(S(=O)(=O)N(C2=CC=C(C3=CN=CO3)C=C2)[H])C=C1Cl	DFP00294	MayBridge	Clc1ccc(cc1Cl)S(=O)(=O)Nc2ccc(cc2)c3ocnc3
PCM-0001527	CC1(C)C2=CC=CC=C2C2=CC=CC=C12	BTB10506	MayBridge	CC1(C)c2ccccc2c3ccccc13
PCM-0001528	ClC1=CC=C(C2=CC(=S)SS2)C=C1	EN00275	MayBridge	Clc1ccc(cc1)C2=CC(=S)SS2
PCM-0001529	OC(=O)C1=CC=C(/N=C/C2=CC=CS2)C=C1	DSHS00501	MayBridge	OC(=O)c1ccc(cc1)\N=C\c2cccs2
PCM-0001530	CC(C)CCCC(C)C1CCC2C3CC=C4C[C@](OC(=O)C)([H])CC[C@]4(C)C3CC[C@]12C	BTB01201	MayBridge	CC(C)CCCC(C)C1CCC2C3CC=C4C[C@H](CC[C@]4(C)C3CC[C@]12C)OC(=O)C
PCM-0001531	CC(C)(C)OC(=O)N([C@@](CCCN(/C(=N/[H])N([H])[H])[H])(C(=O)O)[H])[H]	RJC01690	MayBridge	CC(C)(C)OC(=O)N[C@@H](CCCNC(=N)N)C(=O)O
PCM-0001532	CC(C)(O[H])C#CC1=CC=C(/C=N/OC(=O)N(C2=CC=C(Cl)C=C2)[H])C=C1	KM08124	MayBridge	CC(C)(O)C#Cc1ccc(\C=N\OC(=O)Nc2ccc(Cl)cc2)cc1
PCM-0001533	O=C(CC1=CC=CC=C1)O/N=C/C1=CC=C2OCOC2=C1	JFD02710	MayBridge	O=C(Cc1ccccc1)O\N=C\c2ccc3OCOc3c2
PCM-0001534	CCOC(=O)N(CC1=CC=CC=C1)[H]	DSHS00133	MayBridge	CCOC(=O)NCc1ccccc1
PCM-0001535	CCOC(=O)N(N(C(=O)OCC)C1=C(C)C(C)=C(C)C(C)=C1C)[H]	CD08006	MayBridge	CCOC(=O)NN(C(=O)OCC)c1c(C)c(C)c(C)c(C)c1C
PCM-0001536	CC1=NC(C(F)(F)F)=CC=C1C(=O)N(C1=C(C#N)C=C(C2=CC=CC=C2)O1)[H]	HTS01248	MayBridge	Cc1nc(ccc1C(=O)Nc2oc(cc2C#N)c3ccccc3)C(F)(F)F
PCM-0001537	CC1=CC(O[H])=NC2=C1C(C1=CC=CC=C1)=NN2C	KM01147	MayBridge	Cc1cc(O)nc2c1c(nn2C)c3ccccc3
PCM-0001538	CC1(C)CC2(C)OC(=O)C3=CC=CC=C3N2C(=S)N1[H]	RJF01400	MayBridge	CC1(C)CC2(C)OC(=O)c3ccccc3N2C(=S)N1
PCM-0001539	[O-][N+](=O)C1=CC=C(/C=C(\C#N)C(=O)C2=CC=CO2)S1	CD05196	MayBridge	[O-][N+](=O)c1ccc(\C=C(/C#N)\C(=O)c2occc2)s1
PCM-0001540	O=C1ON=C(C2=CC=CC=C2)C2=CC=CC=C12	DP00671	MayBridge	O=C1ON=C(c2ccccc2)c3ccccc13
PCM-0001541	CC1=C(S(=O)(=O)N(N(C(=O)C2=C(C)N=NS2)[H])[H])C(C)=NO1	HTS07767	MayBridge	Cc1onc(C)c1S(=O)(=O)NNC(=O)c2snnc2C
PCM-0001542	O=C1CSC(=S)N1/N=C/C1=CC=CN=C1	S04279	MayBridge	O=C1CSC(=S)N1\N=C\c2cccnc2
PCM-0001543	CC1=CN(C2=CC=CC=C2)N=C1C(=O)N(C1=NN(C)C2=CC=CC=C12)[H]	HTS02208	MayBridge	Cc1cn(nc1C(=O)Nc2nn(C)c3ccccc23)c4ccccc4
PCM-0001544	CN1N=CC=C1N(C=C(C#N)C#N)[H]	GK03137	MayBridge	Cn1nccc1NC=C(C#N)C#N
PCM-0001545	CC(OC1=CC=C(C(C)(C)C)C=C1)C(=O)N(C1=CC=C(Br)C=C1)[H]	RDR02315	MayBridge	CC(Oc1ccc(cc1)C(C)(C)C)C(=O)Nc2ccc(Br)cc2
PCM-0001546	N(N(C(=O)C1=CN2C=C(C(F)(F)F)C=C(Cl)C2=N1)[H])([H])[H]	RDR03772	MayBridge	NNC(=O)c1cn2cc(cc(Cl)c2n1)C(F)(F)F
PCM-0001547	FC(F)(F)C1=CC=NC(SCC(=O)N(C2=CC=C(Br)C=C2)[H])=N1	AW00238	MayBridge	FC(F)(F)c1ccnc(SCC(=O)Nc2ccc(Br)cc2)n1
PCM-0001548	FC(F)(F)C1=CC=C(C(=O)N(C2=NC3=CC=C(Cl)C=C3S2)[H])C=C1	HTS08907	MayBridge	FC(F)(F)c1ccc(cc1)C(=O)Nc2nc3ccc(Cl)cc3s2
PCM-0001549	N1=C(C2=CC=CC=C2)N([H])N=C(C2=CC=CC=C2)N1[H]	XBX00117	MayBridge	N1N=C(NN=C1c2ccccc2)c3ccccc3
PCM-0001550	COC(=O)CSCC1=NN([H])C(=O)C2=CC=CC=C12	KM09205	MayBridge	COC(=O)CSCC1=NNC(=O)c2ccccc12
PCM-0001551	N(/C(=N\OC(=O)N(C1=CC=CC(C(F)(F)F)=C1)[H])CSC1=NC=CC=C1C(F)(F)F)([H])[H]	SPB03919	MayBridge	N\C(=N/OC(=O)Nc1cccc(c1)C(F)(F)F)\CSc2ncccc2C(F)(F)F
PCM-0001552	O=S(=O)(N1CCC(N2C=CC=C2)CC1)C1=CC=CC2=CC=CN=C12	HTS00593	MayBridge	O=S(=O)(N1CCC(CC1)n2cccc2)c3cccc4cccnc34
PCM-0001553	CC1=C(C(=O)OC2=CC=CC(C(F)(F)F)=C2)C2=C(F)C(F)=C(F)C(F)=C2O1	SEW02397	MayBridge	Cc1oc2c(F)c(F)c(F)c(F)c2c1C(=O)Oc3cccc(c3)C(F)(F)F
PCM-0001554	CCN(C1=CC=CC2=CC=CC=C12)S(=O)(=O)C1=CC=CC=C1	HTS10559	MayBridge	CCN(c1cccc2ccccc12)S(=O)(=O)c3ccccc3
PCM-0001555	COC(=O)C1=CC(/C=C(\C#N)S(=O)(=O)C)=CN1C1=CC=C(Cl)C=C1	SEW06675	MayBridge	COC(=O)c1cc(\C=C(/C#N)\S(=O)(=O)C)cn1c2ccc(Cl)cc2
PCM-0001556	CCOC(=O)C1=CSC(C2=CC=C(Cl)C=C2)=N1	BTB06026	MayBridge	CCOC(=O)c1csc(n1)c2ccc(Cl)cc2
PCM-0001557	O=C1CC2(CCCC3=CC=CC=C23)C(=O)N1CN1CCOCC1	S14061	MayBridge	O=C1CC2(CCCc3ccccc23)C(=O)N1CN4CCOCC4
PCM-0001558	ClC1=CC=C(CSC2=NC=CC(C3=CSC(C4=CC=CC=C4)=N3)=N2)C=C1	SPB03469	MayBridge	Clc1ccc(CSc2nccc(n2)c3csc(n3)c4ccccc4)cc1
PCM-0001559	CCOC(=O)C1=CC(C)=NC(SC2=CC=CC=C2Cl)=N1	SPB06308	MayBridge	CCOC(=O)c1cc(C)nc(Sc2ccccc2Cl)n1
PCM-0001560	CCO/N=C(\C)C1=CC=C(C)N=C1	BTB07272	MayBridge	CCO\N=C(/C)\c1ccc(C)nc1
PCM-0001561	CC1=CC(OCC2=CSC(C)=N2)=C(Cl)C(C)=C1Cl	CD12016	MayBridge	Cc1cc(OCc2csc(C)n2)c(Cl)c(C)c1Cl
PCM-0001562	COC1=CC=CC(N(C(=O)N(CCN2CCN=C2C)[H])[H])=C1	HTS08020	MayBridge	COc1cccc(NC(=O)NCCN2CCN=C2C)c1
PCM-0001563	COC(=O)C1=C(S(=O)(=O)N(C2=CC=C(N3CCN(C)CC3)C=C2)[H])C=CS1	HTS00072	MayBridge	COC(=O)c1sccc1S(=O)(=O)Nc2ccc(cc2)N3CCN(C)CC3
PCM-0001564	CCOC(=O)CN1N=NC(CSC2=CC=C(Cl)C=C2)=N1	SPB01677	MayBridge	CCOC(=O)Cn1nnc(CSc2ccc(Cl)cc2)n1
PCM-0001565	COC1=CC=C(OC2=CC=C([N+](=O)[O-])C=C2C(=O)N(N(C(=O)C2=CC=C(C(F)(F)F)C=C2)[H])[H])C=C1	BTB08519	MayBridge	COc1ccc(Oc2ccc(cc2C(=O)NNC(=O)c3ccc(cc3)C(F)(F)F)[N+](=O)[O-])cc1
PCM-0001566	COC1=CC=C(CCN2C(C3=CC(OC)=C(OC)C(OC)=C3)C(C(=O)O)CCC2=O)C=C1OC	CD01041	MayBridge	COc1ccc(CCN2C(C(CCC2=O)C(=O)O)c3cc(OC)c(OC)c(OC)c3)cc1OC
PCM-0001567	FC(F)(F)C1=CC(COC2=CC=C(CC#N)C=C2)=CC(C(F)(F)F)=C1	BTB07333	MayBridge	FC(F)(F)c1cc(COc2ccc(CC#N)cc2)cc(c1)C(F)(F)F
PCM-0001568	COC(=O)CCCCCCCC(=O)N(C1=CC=C(OC)C=C1OC)[H]	SEW04983	MayBridge	COC(=O)CCCCCCCC(=O)Nc1ccc(OC)cc1OC
PCM-0001569	N(C(=O)C1=CC2=C(C=CS2)S1)([H])[H]	SEW02086	MayBridge	NC(=O)c1cc2sccc2s1
PCM-0001570	CSC(=CC(=O)C1=CC=CS1)SC	EN00102	MayBridge	CSC(=CC(=O)c1cccs1)SC
PCM-0001571	CCOC(=O)C1=C(N(C2=CC=C(Br)C=C2C)[H])N([H])N=C1C	SJC00427	MayBridge	CCOC(=O)c1c(C)n[nH]c1Nc2ccc(Br)cc2C
PCM-0001572	C1(CC)(CC)C(=O)N([H])C=CC1=O	JFD03934	MayBridge	CCC1(CC)C(=O)NC=CC1=O
PCM-0001573	CCOC(=O)C1=C(C)N(CC2=CC=NC=C2)C(C)=C1	SP00029	MayBridge	CCOC(=O)c1cc(C)n(Cc2ccncc2)c1C
PCM-0001574	FC(F)(F)C1=CC=CC(N(C(=O)N(C2=CC=CC=C2SC2=C(Cl)C=NC=C2Cl)[H])[H])=C1	SPB06904	MayBridge	FC(F)(F)c1cccc(NC(=O)Nc2ccccc2Sc3c(Cl)cncc3Cl)c1
PCM-0001575	N(C1=NC2=NC3=CC=CC=C3N2C(C2=CC=CC=C2)=C1)([H])[H]	NRB02554	MayBridge	Nc1cc(c2ccccc2)n3c4ccccc4nc3n1
PCM-0001576	[O-][N+](=O)C1=CC=C2COC(=O)C2=C1	KM08350	MayBridge	[O-][N+](=O)c1ccc2COC(=O)c2c1
PCM-0001577	CC1=C(C(=O)N2CCN(C3=NC=C(Br)C=N3)CC2)C(C2=C(F)C=CC=C2Cl)=NO1	BTB13720	MayBridge	Cc1onc(c1C(=O)N2CCN(CC2)c3ncc(Br)cn3)c4c(F)cccc4Cl
PCM-0001578	CC1=CC=CC(N(C(=S)N2CCOC2C2=CSC=C2)[H])=C1	MWP00287	MayBridge	Cc1cccc(NC(=S)N2CCOC2c3ccsc3)c1
PCM-0001579	O(C1=CC=CC=C1/C=N/C(/N=C/C1=CC=CC=C1O[H])C1=CC=CC=C1O[H])[H]	S04968	MayBridge	Oc1ccccc1\C=N\C(\N=C\c2ccccc2O)c3ccccc3O
PCM-0001580	FC1=CC=CC(N2N=NN=C2C2=CC=CC=C2Cl)=C1	BTB06269	MayBridge	Fc1cccc(c1)n2nnnc2c3ccccc3Cl
PCM-0001581	COC1=CC(OC)=C(C(F)(F)F)C=C1N(C(=O)C1=C(OC)C=CC=C1OC)[H]	CD04565	MayBridge	COc1cc(OC)c(cc1NC(=O)c2c(OC)cccc2OC)C(F)(F)F
PCM-0001582	C/C(=C\C1=CC=CC=C1)[N+](=O)[O-]	S06879	MayBridge	C\C(=C/c1ccccc1)\[N+](=O)[O-]
PCM-0001583	OC(=O)CC12CC3CC(CC(C3)C1)C2	BTB13005	MayBridge	OC(=O)CC12CC3CC(CC(C3)C1)C2
PCM-0001584	ClC1=CC=C(C(=O)C2=C3C=CC=CC3=CC=[N+]2N(C#N)[H])C=C1	NRB04077	MayBridge	Clc1ccc(cc1)C(=O)c2c3ccccc3cc[n+]2NC#N
PCM-0001585	C1=CC=C(C2=CSC(C3=CC=C(C4=CC=CC=N4)S3)=N2)C=C1	HTS03053	MayBridge	c1ccc(cc1)c2csc(n2)c3ccc(s3)c4ccccn4
PCM-0001586	CC1=C(C(=O)OC2=CC=C(C(C)(C)C)C=C2)C(C)=NO1	SEW05870	MayBridge	Cc1onc(C)c1C(=O)Oc2ccc(cc2)C(C)(C)C
PCM-0001587	C1=CC=C(C2=C(C3=CC=CC=C3)N([H])C(C3=CC=CN=C3)=N2)C=C1	HTS13442	MayBridge	c1ccc(cc1)c2nc([nH]c2c3ccccc3)c4cccnc4
PCM-0001588	CC(=O)CSC1=NN=C(CN2N=NC3=CC=CC=C23)N1CC1=CC=CC=C1	HTS12471	MayBridge	CC(=O)CSc1nnc(Cn2nnc3ccccc23)n1Cc4ccccc4
PCM-0001589	OC(=O)C1=C(OCC2=CC=CC=C2)C(OCC2=CC=CC=C2)=C(C(=O)O[H])O1	BTB10004	MayBridge	OC(=O)c1oc(C(=O)O)c(OCc2ccccc2)c1OCc3ccccc3
PCM-0001590	COC1=CC(C(=O)N(C2=CC=C3OCOC3=C2)[H])=CC(OC)=C1OC	JFD02694	MayBridge	COc1cc(cc(OC)c1OC)C(=O)Nc2ccc3OCOc3c2
PCM-0001591	N(C1=CC=CC=C1SC1=CC=C(C(=O)C2=CC=CC=C2C(=O)O)C=C1[N+](=O)[O-])([H])[H]	BTB02887	MayBridge	Nc1ccccc1Sc2ccc(cc2[N+](=O)[O-])C(=O)c3ccccc3C(=O)O
PCM-0001592	CSC1=CC=CC(N(C(=O)N(CCN2CCN([H])C2=O)[H])[H])=C1	HTS03362	MayBridge	CSc1cccc(NC(=O)NCCN2CCNC2=O)c1
PCM-0001593	OC(=O)C1=CC=CC2=CC=CC(C3=CC=CC4=CC=CC(C(=O)O[H])=C34)=C12	BTB10712	MayBridge	OC(=O)c1cccc2cccc(c3cccc4cccc(C(=O)O)c34)c12
PCM-0001594	CC1=CC2=CC([N+](=O)[O-])=CC=C2N1[H]	RJC02389	MayBridge	Cc1cc2cc(ccc2[nH]1)[N+](=O)[O-]
PCM-0001595	CC1=C(C(=O)O/N=C(/N([H])[H])C2=C(Cl)C=CC=C2Cl)C(C2=C(Cl)C=CC=C2Cl)=NO1	SPB00005	MayBridge	Cc1onc(c1C(=O)O\N=C(\N)/c2c(Cl)cccc2Cl)c3c(Cl)cccc3Cl
PCM-0001596	CC1=CC=C(OC(C)(C)C(=O)N(C2=CC=C(OC3=CC=C(F)C=C3F)N=C2)[H])C2=C1CCC2	BTB09673	MayBridge	Cc1ccc(OC(C)(C)C(=O)Nc2ccc(Oc3ccc(F)cc3F)nc2)c4CCCc14
PCM-0001597	FC(F)(F)OC1=CC=C(N(C(=O)C2=CSC=C2SC2=CC=C(Cl)C=C2)[H])C=C1	KM04953	MayBridge	FC(F)(F)Oc1ccc(NC(=O)c2cscc2Sc3ccc(Cl)cc3)cc1
PCM-0001598	CC(C)C1=CC=C(S(=O)(=O)N(C2=CC(C(=O)C)=CC=C2Cl)[H])C=C1	SJC00144	MayBridge	CC(C)c1ccc(cc1)S(=O)(=O)Nc2cc(ccc2Cl)C(=O)C
PCM-0001599	COC1=CC(C#N)=C(OC)C=C1Cl	DP00960	MayBridge	COc1cc(C#N)c(OC)cc1Cl
PCM-0001600	CCOC(=O)C1=CN=C(C(F)(F)F)N=C1SC1=NN=C(C2=CC=CS2)N1[H]	SPB06521	MayBridge	CCOC(=O)c1cnc(nc1Sc2nnc([nH]2)c3cccs3)C(F)(F)F
PCM-0001601	COC1=CC=C(C(=O)N(CCCCN2CCN(C3=CC=CC(Cl)=C3)CC2)[H])C=C1	SEW06341	MayBridge	COc1ccc(cc1)C(=O)NCCCCN2CCN(CC2)c3cccc(Cl)c3
PCM-0001602	CCN(C(=S)N1CCOCC1)[H]	RDR01196	MayBridge	CCNC(=S)N1CCOCC1
PCM-0001603	COC(=O)C1=C(C)C2=C(S1)C=C(C1=CC=C(F)C=C1)S2	GK01960	MayBridge	COC(=O)c1sc2cc(sc2c1C)c3ccc(F)cc3
PCM-0001604	ClC1=CC=C(Cl)C(N(C(=O)CC2N(S(=O)(=O)C3=CC=C(C#N)C=C3)CCN([H])C2=O)[H])=C1	HTS08224	MayBridge	Clc1ccc(Cl)c(NC(=O)CC2N(CCNC2=O)S(=O)(=O)c3ccc(cc3)C#N)c1
PCM-0001605	ClC1=CC=C(C2=NOC(CSC3=NCCN3[H])=N2)C=C1	CD02830	MayBridge	Clc1ccc(cc1)c2noc(CSC3=NCCN3)n2
PCM-0001606	COC1=CC=C(N(C(=O)C2=CC=CC=C2C(F)(F)F)[H])C=C1OC1CCCC1	HTS00326	MayBridge	COc1ccc(NC(=O)c2ccccc2C(F)(F)F)cc1OC3CCCC3
PCM-0001607	COC1=CC(N(C(=O)C2=CC=CC=C2)[H])=C(C(=O)O)C=C1OC	GK03478	MayBridge	COc1cc(NC(=O)c2ccccc2)c(cc1OC)C(=O)O
PCM-0001608	COC1=CC=CC(C(=O)/C=C2\N([H])C(=O)CS2)=C1	KM00372	MayBridge	COc1cccc(c1)C(=O)\C=C\2/NC(=O)CS2
PCM-0001609	[O-][N+](=O)C1=CC=CC(C(=O)N(N(C(=S)N(C(=O)C2CC2)[H])[H])[H])=C1	DFP00338	MayBridge	[O-][N+](=O)c1cccc(c1)C(=O)NNC(=S)NC(=O)C2CC2
PCM-0001610	COC1=CC=C(C(=O)N(CC(=O)N([H])[H])[H])C=C1	RJC02465	MayBridge	COc1ccc(cc1)C(=O)NCC(=O)N
PCM-0001611	ClC1=CC=CC(N(C(=S)N(N=C2CCCCCC2)[H])[H])=C1	BTB05119	MayBridge	Clc1cccc(NC(=S)NN=C2CCCCCC2)c1
PCM-0001612	FC(F)(F)C1=CC=C(SCC2=CC=C(C(=O)N(C3=CC=CC=C3)[H])O2)N=C1	KM06308	MayBridge	FC(F)(F)c1ccc(SCc2oc(cc2)C(=O)Nc3ccccc3)nc1
PCM-0001613	CCN1N=C(C)C(Br)=C1C1=NC(CS(=O)(=O)C2=CSC=C2)=NO1	SP00794	MayBridge	CCn1nc(C)c(Br)c1c2onc(CS(=O)(=O)c3ccsc3)n2
PCM-0001614	CCCCC#CC1=CN=CC(C(=O)N(N(C(=O)C2=CC=CC=C2)[H])[H])=C1	KM09462	MayBridge	CCCCC#Cc1cncc(c1)C(=O)NNC(=O)c2ccccc2
PCM-0001615	COC(=O)C1=C(SC)N=C(C2=CC=CC=C2)N([H])C1=O	BTB08846	MayBridge	COC(=O)C1=C(SC)N=C(NC1=O)c2ccccc2
PCM-0001616	COC(=O)C1=CC=CC(CSC(=S)N2CCCC2)=C1	RDR03757	MayBridge	COC(=O)c1cccc(CSC(=S)N2CCCC2)c1
PCM-0001617	CC1=CC(S(=O)(=O)C2=NC3=CC=C(Cl)C=C3S2)=C(C)C=C1Cl	SEW01277	MayBridge	Cc1cc(c(C)cc1Cl)S(=O)(=O)c2nc3ccc(Cl)cc3s2
PCM-0001618	N(C1=CC=CC=C1SC(CC(=O)C1=CC=CS1)C1=CC=CS1)([H])[H]	CD07715	MayBridge	Nc1ccccc1SC(CC(=O)c2cccs2)c3cccs3
PCM-0001619	CC1=CC=C2OC(C3=CC=CC(Cl)=C3)=NC2=C1	S15555	MayBridge	Cc1ccc2oc(nc2c1)c3cccc(Cl)c3
PCM-0001620	COC1=CC=CC=C1N(C(=O)N(C1=CC=CC=C1OC)[H])[H]	HTS00879	MayBridge	COc1ccccc1NC(=O)Nc2ccccc2OC
PCM-0001621	N(S(=O)(=O)C1=CC=C(N(N(C(=O)CCC2=CC=CC=C2)[H])[H])C=C1)([H])[H]	HTS04478	MayBridge	NS(=O)(=O)c1ccc(NNC(=O)CCc2ccccc2)cc1
PCM-0001622	CCOC1=C(N(C(=O)N(C2=CC=CC(C(F)(F)F)=C2)[H])[H])SC=C1	GK02542	MayBridge	CCOc1ccsc1NC(=O)Nc2cccc(c2)C(F)(F)F
PCM-0001623	CS/C(=N/N=C/C1=CC=C(N(C)C)C=C1)N([H])[H]	BTB05198	MayBridge	CS\C(=N\N=C\c1ccc(cc1)N(C)C)\N
PCM-0001624	[O-][N+](=O)CS(=O)(=O)C1=CC=CC(Cl)=C1	SPB03576	MayBridge	[O-][N+](=O)CS(=O)(=O)c1cccc(Cl)c1
PCM-0001625	S=C(N(CCC1=CC=CC=C1)[H])C1=CC=CC=C1	S03158	MayBridge	S=C(NCCc1ccccc1)c2ccccc2
PCM-0001626	CC(C)(C)C1=NN(C2=CC(Cl)=CC=C2Cl)C(C(C)(C)C)=C1	SEW06605	MayBridge	CC(C)(C)c1cc(n(n1)c2cc(Cl)ccc2Cl)C(C)(C)C
PCM-0001627	ClC1=CC=C(CSC2=NC3=CC=CC=C3C(=O)N2[H])C(Cl)=C1	PD00037	MayBridge	Clc1ccc(CSC2=Nc3ccccc3C(=O)N2)c(Cl)c1
PCM-0001628	CC1=C(C(=O)N(CC2=CSC3=CC=C(Cl)C=C23)[H])SN=N1	HTS04229	MayBridge	Cc1nnsc1C(=O)NCc2csc3ccc(Cl)cc23
PCM-0001629	S=C(N(C1=CC=CC=C1)[H])N1C2=CC=CC=C2SC2=CC=CC=C12	HTS12545	MayBridge	S=C(Nc1ccccc1)N2c3ccccc3Sc4ccccc24
PCM-0001630	CC(C)C1OC2=C(N([H])C1=O)C=CC=C2C(C)C	KM06729	MayBridge	CC(C)C1Oc2c(NC1=O)cccc2C(C)C
PCM-0001631	CC(=NOC1=CC=C([N+](=O)[O-])C=C1[N+](=O)[O-])C	BTB12764	MayBridge	CC(=NOc1ccc(cc1[N+](=O)[O-])[N+](=O)[O-])C
PCM-0001632	COC(=O)C1=CC=CC=C1N(C(=S)SC1=CC=C(Cl)C=C1)[H]	RF00625	MayBridge	COC(=O)c1ccccc1NC(=S)Sc2ccc(Cl)cc2
PCM-0001633	CC1=CC=CC=C1N(C(=S)N(C1=CC(N(S(=O)(=O)C)[H])=CC=C1C)[H])[H]	BTB01182	MayBridge	Cc1ccccc1NC(=S)Nc2cc(NS(=O)(=O)C)ccc2C
PCM-0001634	CCCCCCCCCCCCCCCCCC1N=CCN1CCO[H]	XBX00259	MayBridge	CCCCCCCCCCCCCCCCCC1N=CCN1CCO
PCM-0001635	FC1=CC=CC(F)=C1C(=O)ON=C(C1=CC=CS1)C1=CC=CS1	BTB10341	MayBridge	Fc1cccc(F)c1C(=O)ON=C(c2cccs2)c3cccs3
PCM-0001636	S=C1N([H])N=C(CN2C3=CC=CC=C3SC3=CC=CC=C23)N1C1=CC=CC=C1	HTS12653	MayBridge	S=C1NN=C(CN2c3ccccc3Sc4ccccc24)N1c5ccccc5
PCM-0001637	COC1=C(Br)C=C(/C(=N/OC(=O)C2=CC=CN=C2SC)N([H])[H])C=C1Br	SPB01649	MayBridge	COc1c(Br)cc(cc1Br)\C(=N\OC(=O)c2cccnc2SC)\N
PCM-0001638	CCOC(=O)C/C(=N/N(C1=CC=C([N+](=O)[O-])C=C1)[H])C	S15534	MayBridge	CCOC(=O)C\C(=N\Nc1ccc(cc1)[N+](=O)[O-])\C
PCM-0001639	COC1=CC=CC(N(C(=S)N(CCC#N)C2CCCCC2)[H])=C1	DSHS01266	MayBridge	COc1cccc(NC(=S)N(CCC#N)C2CCCCC2)c1
PCM-0001640	N(N(C(=O)C1C(C(=O)N(N([H])[H])[H])C1C1=CC=CC=C1)[H])([H])[H]	RJC03262	MayBridge	NNC(=O)C1C(C1c2ccccc2)C(=O)NN
PCM-0001641	FC(F)(F)OC1=CC=CC=C1/C=N/N(C1=CC=C(Cl)C(Cl)=C1)[H]	SEW02149	MayBridge	FC(F)(F)Oc1ccccc1\C=N\Nc2ccc(Cl)c(Cl)c2
PCM-0001642	CC(=O)N1CCSC1C(=O)N(N(C(=O)C1=CC2=CC=CC=C2S1)C(=O)C1=CC2=CC=CC=C2S1)[H]	HTS11309	MayBridge	CC(=O)N1CCSC1C(=O)NN(C(=O)c2cc3ccccc3s2)C(=O)c4cc5ccccc5s4
PCM-0001643	FC1=CC=C(N(C(=O)C2=NC=CN=C2OC2=CC=CC(C(F)(F)F)=C2)[H])C(F)=C1	KM05545	MayBridge	Fc1ccc(NC(=O)c2nccnc2Oc3cccc(c3)C(F)(F)F)c(F)c1
PCM-0001644	CC1=CC(C)=C(C#N)C(SC2=C([N+](=O)[O-])N=CN2C)=N1	HTS03867	MayBridge	Cc1cc(C)c(C#N)c(Sc2c(ncn2C)[N+](=O)[O-])n1
PCM-0001645	CC1=C(C2=CC=NN2C(=O)C2=CC=C(C(F)(F)F)C=C2)N2C(=N1)C=CC=C2	SPB04923	MayBridge	Cc1nc2ccccn2c1c3ccnn3C(=O)c4ccc(cc4)C(F)(F)F
PCM-0001646	CC(C)C1=CC=C(N(C(=S)N(C(=O)C2=CC=C(C(F)(F)F)C=C2)[H])[H])C=C1	SPB01432	MayBridge	CC(C)c1ccc(NC(=S)NC(=O)c2ccc(cc2)C(F)(F)F)cc1
PCM-0001647	BrC1=CC=C2N([H])C(=O)C3(OCCO3)C2=C1	S13952	MayBridge	Brc1ccc2NC(=O)C3(OCCO3)c2c1
PCM-0001648	ClC1=C(C(=O)N2CCN(C(=O)C3=CC=CO3)CC2)SC2=CC=CC=C12	HTS09512	MayBridge	Clc1c(sc2ccccc12)C(=O)N3CCN(CC3)C(=O)c4occc4
PCM-0001649	ClC1=CC=C(C2=CSC(N(C(=O)CCN3CCCC3)[H])=N2)C=C1	RDR02635	MayBridge	Clc1ccc(cc1)c2csc(NC(=O)CCN3CCCC3)n2
PCM-0001650	CC(C(=O)N(N(S(=O)(=O)C1=CC=CC(C(F)(F)F)=C1)[H])[H])N1N=NC(N2CCOCC2)=N1	RJF01850	MayBridge	CC(C(=O)NNS(=O)(=O)c1cccc(c1)C(F)(F)F)n2nnc(n2)N3CCOCC3
PCM-0001651	COC1=CC=CC(OC)=C1CN(C)C(=O)C1=CN=C(OC2=CC=CC=C2)C=C1C(F)(F)F	RF05415	MayBridge	COc1cccc(OC)c1CN(C)C(=O)c2cnc(Oc3ccccc3)cc2C(F)(F)F
PCM-0001652	CCOC(=O)C1=C(C)OC(C2=CC=C([N+](=O)[O-])C=C2)=C1	SP00080	MayBridge	CCOC(=O)c1cc(oc1C)c2ccc(cc2)[N+](=O)[O-]
PCM-0001653	O=C(CSC1=NCCS1)N(C1CC2=CC=CC=C2C1)[H]	KM10558	MayBridge	O=C(CSC1=NCCS1)NC2Cc3ccccc3C2
PCM-0001654	O=C1C2=CC=CC3=CC=CC(=C23)C12OCCS2	JFD04068	MayBridge	O=C1c2cccc3cccc(c23)C14OCCS4
PCM-0001655	CSC1=NN2C(C)=CC(C)=NC2=C1C#N	KM02104	MayBridge	CSc1nn2c(C)cc(C)nc2c1C#N
PCM-0001656	CC(=N\N(C1=C(Cl)C=C(Cl)C=C1Cl)[H])/C=N/OC(=O)C1=C(F)C=CC=C1F	BTB04744	MayBridge	C\C(=N/Nc1c(Cl)cc(Cl)cc1Cl)\C=N\OC(=O)c2c(F)cccc2F
PCM-0001657	OC(=O)CSCC1=NC(C2=CC=C(Cl)C=C2)=NO1	HTS00894	MayBridge	OC(=O)CSCc1onc(n1)c2ccc(Cl)cc2
PCM-0001658	CN1N=C(C2=CC=C(C3=NN(S(=O)(=O)C)C=C3)S2)C=C1C(F)(F)F	KM03843	MayBridge	Cn1nc(cc1C(F)(F)F)c2ccc(s2)c3ccn(n3)S(=O)(=O)C
PCM-0001659	ClC1=CC=C(C2=NOC(C(=O)N(CC3=CC=CC=C3)[H])C2)C=C1	HTS11436	MayBridge	Clc1ccc(cc1)C2=NOC(C2)C(=O)NCc3ccccc3
PCM-0001660	N(C1=C(C#N)C(C2=CC=CO2)=C2CC3=CC=CC=C3C2=C1C#N)([H])[H]	FM00033	MayBridge	Nc1c(C#N)c(c2Cc3ccccc3c2c1C#N)c4occc4
PCM-0001661	CC1=NOC(C2=CC=CC=C2)=C1N(C(=O)N(CC1=CC=CS1)[H])[H]	SCR00341	MayBridge	Cc1noc(c1NC(=O)NCc2cccs2)c3ccccc3
PCM-0001662	O=C(N(C1=CC=CC(C#N)=C1)[H])C1=CC=NC=C1	BTB02864	MayBridge	O=C(Nc1cccc(c1)C#N)c2ccncc2
PCM-0001663	CCOC(=O)CN(C(=O)COC1=NC(C)=CC(C)=C1C#N)C1=CC=CC=C1	HTS13316	MayBridge	CCOC(=O)CN(C(=O)COc1nc(C)cc(C)c1C#N)c2ccccc2
PCM-0001664	CN(C)/C=C1\C(C)=NN(C)C1=O	BTB06158	MayBridge	CN(C)\C=C\1/C(=NN(C)C1=O)C
PCM-0001665	CC(=O)N(C1=C(C2=CC=C3OCOC3=C2)N(C(=O)C)/C(=N/C2=CC=C(C)C(C)=C2)S1)[H]	CD03952	MayBridge	CC(=O)NC1=C(N(C(=O)C)\C(=N\c2ccc(C)c(C)c2)\S1)c3ccc4OCOc4c3
PCM-0001666	CCC(=O)C1=CN([H])C2=CC=CC=C12	JFD02818	MayBridge	CCC(=O)c1c[nH]c2ccccc12
PCM-0001667	O(/N=C(\C#N)S(=O)(=O)C1=CC=C(Cl)C=C1)[H]	KM01346	MayBridge	O\N=C(/C#N)\S(=O)(=O)c1ccc(Cl)cc1
PCM-0001668	FC(F)(F)C1=NC(C2=CC=CC=C2)=NC=C1C1=NN=NN1C1=CC=CC=C1	NRB04678	MayBridge	FC(F)(F)c1nc(ncc1c2nnnn2c3ccccc3)c4ccccc4
PCM-0001669	N(C1=NC=NC2=NC(N3CCCC3)=NC=C12)([H])[H]	HTS13265	MayBridge	Nc1ncnc2nc(ncc12)N3CCCC3
PCM-0001670	CCOC1=CC=C(N2CSC(=S)N(C3=CC=C(OCC)C=C3)C2)C=C1	S01957	MayBridge	CCOc1ccc(cc1)N2CSC(=S)N(C2)c3ccc(OCC)cc3
PCM-0001671	CN1C(=O)N(C)C(=O)C(=CC2=CN(C3=CC=CC=C3)N=C2C2=CC=CS2)C1=O	HTS13253	MayBridge	CN1C(=O)N(C)C(=O)C(=Cc2cn(nc2c3cccs3)c4ccccc4)C1=O
PCM-0001672	O=C1N2C3CCC(C3)N2C(=O)N1C1=CC=CC=C1	RJC00231	MayBridge	O=C1N2C3CCC(C3)N2C(=O)N1c4ccccc4
PCM-0001673	CN(C)C(=O)C1=NOC(C)=C1C1=NC(=S)N([H])C=C1	SPB03325	MayBridge	CN(C)C(=O)c1noc(C)c1C2=NC(=S)NC=C2
PCM-0001674	N(C(=O)C1=NN=C2C=CC(Cl)=CC2=C1N([H])[H])([H])[H]	HTS12655	MayBridge	NC(=O)c1nnc2ccc(Cl)cc2c1N
PCM-0001675	CC1=C(C(=O)N(N(C(=O)C2=CSC(C)=N2)[H])[H])C(C2=C(Cl)C=CC=C2Cl)=NO1	SPB02497	MayBridge	Cc1onc(c1C(=O)NNC(=O)c2csc(C)n2)c3c(Cl)cccc3Cl
PCM-0001676	COC1=CC=C(C2=CSN=N2)C=C1S(=O)(=O)N(C1=CC=CC=C1)[H]	NRB00957	MayBridge	COc1ccc(cc1S(=O)(=O)Nc2ccccc2)c3csnn3
PCM-0001677	N(C1=C(S(=O)(=O)C2=CC=C(Cl)C=C2)C=NC2=CC(C3=CC=CS3)=NN12)([H])[H]	KM00585	MayBridge	Nc1c(cnc2cc(nn12)c3cccs3)S(=O)(=O)c4ccc(Cl)cc4
PCM-0001678	N(/C(=N\OC(=O)C1=CN=CC(C#CC2=CC=CC=C2)=C1)C1=CC=CC(C(F)(F)F)=C1)([H])[H]	KM08386	MayBridge	N\C(=N/OC(=O)c1cncc(c1)C#Cc2ccccc2)\c3cccc(c3)C(F)(F)F
PCM-0001679	CSC1=C2C(=C(C3=CC=NC(SCC(=O)C4=CC=C(Cl)C=C4)=N3)S1)CCCC2=O	KM03981	MayBridge	CSc1sc(c2CCCC(=O)c12)c3ccnc(SCC(=O)c4ccc(Cl)cc4)n3
PCM-0001680	CC1=C(/N=C/N(C(=O)C2=CC=CC=C2)C2=CC=CC([N+](=O)[O-])=C2C)C=CC=C1[N+](=O)[O-]	RJC01786	MayBridge	Cc1c(cccc1[N+](=O)[O-])\N=C\N(C(=O)c2ccccc2)c3cccc(c3C)[N+](=O)[O-]
PCM-0001681	COC1=CC=CC=C1N1CCN(C(=O)N(C2=CC=C(C(F)(F)F)C=C2)[H])CC1	SEW06138	MayBridge	COc1ccccc1N2CCN(CC2)C(=O)Nc3ccc(cc3)C(F)(F)F
PCM-0001682	O(/N=C/C1=CC=C(Cl)S1)[H]	SEW06085	MayBridge	O\N=C\c1ccc(Cl)s1
PCM-0001683	CC1=C(C(=O)N(/N=C/C2=CC=CC=C2Cl)[H])SC(N2C=CC=C2)=N1	SPB02692	MayBridge	Cc1nc(sc1C(=O)N\N=C\c2ccccc2Cl)n3cccc3
PCM-0001684	O=C(OC1=CC=CC=C1N1CCOCC1)C1=CC=CO1	HTS06435	MayBridge	O=C(Oc1ccccc1N2CCOCC2)c3occc3
PCM-0001685	COC1=CC=CC=C1N(C1=C2C(=NS1)SC(C(=O)C1=CC=C(C)C=C1)=C2N([H])[H])[H]	DP00400	MayBridge	COc1ccccc1Nc2snc3sc(C(=O)c4ccc(C)cc4)c(N)c23
PCM-0001686	FC1=CC=C(CN2C3=CC=CC=C3C3=NN4C=NN=C4N=C23)C=C1	HTS12730	MayBridge	Fc1ccc(Cn2c3ccccc3c4nn5cnnc5nc24)cc1
PCM-0001687	O=C1/C(=C/C2CCCCC2)CCCC2=CC=CC=C12	S14623	MayBridge	O=C1\C(=C\C2CCCCC2)\CCCc3ccccc13
PCM-0001688	CCOC(=O)C1=NN(C2=CC=C(C(C)(C)C)C=C2)C(=O)C(C#N)=C1C	RH00280	MayBridge	CCOC(=O)C1=NN(C(=O)C(=C1C)C#N)c2ccc(cc2)C(C)(C)C
PCM-0001689	N(CCN(C1=C([N+](=O)[O-])C=C(C(F)(F)F)C=C1[N+](=O)[O-])[H])([H])[H]	CD03702	MayBridge	NCCNc1c(cc(cc1[N+](=O)[O-])C(F)(F)F)[N+](=O)[O-]
PCM-0001690	CC1=C(C(=O)N(C2=NC(C3=CC=CC=C3)=CS2)[H])C(C2=C(Cl)C=CC=C2Cl)=NO1	HTS01312	MayBridge	Cc1onc(c1C(=O)Nc2nc(cs2)c3ccccc3)c4c(Cl)cccc4Cl
PCM-0001691	ClC1=CC=CC(C2=NN=C(CCN3C(=O)OC4=CC=CC=C34)O2)=C1	SPB02858	MayBridge	Clc1cccc(c1)c2oc(CCN3C(=O)Oc4ccccc34)nn2
PCM-0001692	C(N1CCN=C1N(/N=C/C1=CC=C2OCOC2=C1)[H])C1=CC=CC=C1	DP01360	MayBridge	C(N1CCN=C1N\N=C\c2ccc3OCOc3c2)c4ccccc4
PCM-0001693	CC1=NN(C2=CC=CC=C2)C(N(C(=O)CSC2=NC3=CC=CC=C3N2[H])[H])=C1	HTS12656	MayBridge	Cc1cc(NC(=O)CSc2nc3ccccc3[nH]2)n(n1)c4ccccc4
PCM-0001694	O=C1ON=C(CSC2=CC=CC=C2)/C1=C/C1=CC=CC=C1	MWP00909	MayBridge	O=C1ON=C(CSc2ccccc2)/C/1=C/c3ccccc3
PCM-0001695	O=S(=O)(N(C1=NN=C(C2CC2)S1)[H])C1=CC=CC2=NON=C12	HTS02722	MayBridge	O=S(=O)(Nc1nnc(s1)C2CC2)c3cccc4nonc34
PCM-0001696	CC1=NN([H])C(=O)/C1=N\N(C1=CC=CC=C1C)[H]	RJC02941	MayBridge	CC1=NNC(=O)/C/1=N\Nc2ccccc2C
PCM-0001697	C(N1CCC2(CC1)N([H])C1=CC=CC=C1S2)C1=CC=CC=C1	HTS09421	MayBridge	C(N1CCC2(CC1)Nc3ccccc3S2)c4ccccc4
PCM-0001698	CC1=C(SC2=CC=C(Cl)C=C2)C=NN1CCC#N	SPB06059	MayBridge	Cc1c(Sc2ccc(Cl)cc2)cnn1CCC#N
PCM-0001699	O=C(CC#N)N(CC1CCCO1)[H]	DP00489	MayBridge	O=C(CC#N)NCC1CCCO1
PCM-0001700	O([C@@]1(C2=CC=CC=C2)C2C3CC4C5C3C1C5C(F)(F)C24)[H]	RJC03412	MayBridge	O[C@]1(C2C3CC4C5C3C1C5C(F)(F)C24)c6ccccc6
PCM-0001701	CCOC(=O)C1=CN=C2C=CC(C(F)(F)F)=CN2C1=O	SEW02295	MayBridge	CCOC(=O)C1=CN=C2C=CC(=CN2C1=O)C(F)(F)F
PCM-0001702	O=C1OC2(CCCCC2)OC(=O)C1=CC1=COC=C1	NRB00396	MayBridge	O=C1OC2(CCCCC2)OC(=O)C1=Cc3cocc3
PCM-0001703	CC1=CC(C(=O)N(N(S(=O)(=O)C2=CC=CC=C2C(F)(F)F)[H])[H])=NN1C(C)(C)C	HTS00056	MayBridge	Cc1cc(nn1C(C)(C)C)C(=O)NNS(=O)(=O)c2ccccc2C(F)(F)F
PCM-0001704	CN(C)/C=C/C(=O)C1=CC=CS1	S14948	MayBridge	CN(C)\C=C\C(=O)c1cccs1
PCM-0001705	CC(=O)/C(=N\N(C1=CC=C(C(F)(F)F)C=C1)[H])C(=O)C1=CC=CC=C1	SPB04010	MayBridge	CC(=O)\C(=N/Nc1ccc(cc1)C(F)(F)F)\C(=O)c2ccccc2
PCM-0001706	FC(F)(F)OC1=CC=C(N2C=CC=C2C=C(C#N)C#N)C=C1	SEW06335	MayBridge	FC(F)(F)Oc1ccc(cc1)n2cccc2C=C(C#N)C#N
PCM-0001707	CCOC(=O)[C@]1([H])[C@](C2=CC=CC=C2)([H])[C@@](C(=O)OCC)([H])[C@](C)(O[H])CC1=O	BTB15191	MayBridge	CCOC(=O)[C@@H]1[C@H]([C@H](C(=O)OCC)[C@](C)(O)CC1=O)c2ccccc2
PCM-0001708	CSC1=NC(COC2=CC=C(C(C)(C)C)C=C2)=NC(C2=CC=C(Cl)C=C2)=C1C#N	SPB05899	MayBridge	CSc1nc(COc2ccc(cc2)C(C)(C)C)nc(c3ccc(Cl)cc3)c1C#N
PCM-0001709	FC(F)(F)C1=CC=CC(N(C(=S)N(N(C(=O)C2=CC=CN=C2)[H])[H])[H])=C1	BW00101	MayBridge	FC(F)(F)c1cccc(NC(=S)NNC(=O)c2cccnc2)c1
PCM-0001710	O(C1=C(C#N)CCN(S(=O)(=O)C2=CC=C(Cl)C=C2)C2=CC=CC=C12)[H]	BTB08585	MayBridge	OC1=C(CCN(c2ccccc12)S(=O)(=O)c3ccc(Cl)cc3)C#N
PCM-0001711	COC1=CC(N(/C(=N\[H])N(/C(=N/[H])N([H])[H])[H])[H])=CC(OC)=C1OC	RJF00554	MayBridge	COc1cc(NC(=N)NC(=N)N)cc(OC)c1OC
PCM-0001712	COC1=CC(CCC(C)N(CC2=CC=CC=C2)[H])=CC=C1O[H]	BTB09927	MayBridge	COc1cc(CCC(C)NCc2ccccc2)ccc1O
PCM-0001713	ClC1=CC=C(OCC2=NN([H])N=N2)C(Cl)=C1	SPB03175	MayBridge	Clc1ccc(OCc2nn[nH]n2)c(Cl)c1
PCM-0001714	CN(N(C(=O)N(C(=O)C1=CC=C(F)C(Cl)=C1)[H])[H])C1=CC=C([N+](=O)[O-])C=N1	BTB05935	MayBridge	CN(NC(=O)NC(=O)c1ccc(F)c(Cl)c1)c2ccc(cn2)[N+](=O)[O-]
PCM-0001715	CCC1=NC2=CC=CC3=CC=CC(=C23)N1[H]	RJC03760	MayBridge	CCC1=Nc2cccc3cccc(N1)c23
PCM-0001716	O=C1N([H])C(=O)C2(CCCCC2)N1[H]	JFD02410	MayBridge	O=C1NC(=O)C2(CCCCC2)N1
PCM-0001717	CC1=NC(C2=NOC(C3=CC=CC=C3Cl)=N2)=C(C(F)(F)F)O1	RF04266	MayBridge	Cc1oc(c(n1)c2noc(n2)c3ccccc3Cl)C(F)(F)F
PCM-0001718	C/C(=N\N(C1=C(Cl)C=C(Cl)C=C1Cl)[H])C1=CC=C(C#CC(C)(C)O[H])S1	KM08026	MayBridge	C\C(=N/Nc1c(Cl)cc(Cl)cc1Cl)\c2ccc(C#CC(C)(C)O)s2
PCM-0001719	CC(N(C(=O)OC(C)(C)C)[H])C(=O)N(C(CC1=CC=CC=C1)C(=O)O)[H]	RJC01992	MayBridge	CC(NC(=O)OC(C)(C)C)C(=O)NC(Cc1ccccc1)C(=O)O
PCM-0001720	C=CCN1C(=S)SC2=C(SC3=NC4=CC=CC=C4N3[H])N=CN=C12	HTS07565	MayBridge	C=CCN1C(=S)Sc2c(Sc3nc4ccccc4[nH]3)ncnc12
PCM-0001721	COC1=CC=C(S(=O)(=O)N(CCC#N)CC2CCCO2)C=C1OC	KM09305	MayBridge	COc1ccc(cc1OC)S(=O)(=O)N(CCC#N)CC2CCCO2
PCM-0001722	N1([H])C(C2=CC=C3C=CC=CC3=N2)N2C=CC=C2C2=CC=CC=C12	HTS11090	MayBridge	N1C(c2ccc3ccccc3n2)n4cccc4c5ccccc15
PCM-0001723	[O-][N+](=O)C1=CC=C(/C=N/N2CC(=O)N(C3=CC=C(OC(F)(F)F)C=C3)CC2=O)O1	S14326	MayBridge	[O-][N+](=O)c1oc(\C=N\N2CC(=O)N(CC2=O)c3ccc(OC(F)(F)F)cc3)cc1
PCM-0001724	CC1=C(CC2=CC=C(F)C=C2)C(=O)OC2=CC(OS(=O)(=O)C3=CC=CC(Cl)=C3)=CC=C12	RJF01947	MayBridge	CC1=C(Cc2ccc(F)cc2)C(=O)Oc3cc(OS(=O)(=O)c4cccc(Cl)c4)ccc13
PCM-0001725	S=C(N(/N=C/C1=CC=C2OCOC2=C1)[H])N(C1CC2CCC1C2)[H]	CD02064	MayBridge	S=C(N\N=C\c1ccc2OCOc2c1)NC3CC4CCC3C4
PCM-0001726	COC1=CC=C(SCC(O[H])CN(CC2=CC=C(Cl)C=C2)[H])C=C1	SEW02945	MayBridge	COc1ccc(SCC(O)CNCc2ccc(Cl)cc2)cc1
PCM-0001727	O(N1C2=C(C(=O)CCC2)N=C1C1=CC=CC=C1)[H]	BTB15113	MayBridge	On1c2CCCC(=O)c2nc1c3ccccc3
PCM-0001728	CC1=NC(C2=CC(CO[H])=NO2)=CS1	CC14009	MayBridge	Cc1nc(cs1)c2onc(CO)c2
PCM-0001729	CC(=O)N(C1=CC=C(N(C(=O)C2CC2(C)C)[H])C=C1)[H]	JFD00451	MayBridge	CC(=O)Nc1ccc(NC(=O)C2CC2(C)C)cc1
PCM-0001730	[O-][N+](=O)C1=CC=C(N(/N=C/C2=CC=CC=C2)[H])C([N+](=O)[O-])=C1	RJC00977	MayBridge	[O-][N+](=O)c1ccc(N\N=C\c2ccccc2)c(c1)[N+](=O)[O-]
PCM-0001731	O=C(N(C1=C(C#N)C=CS1)[H])C1=CC=C2OCCC2=C1	HTS00389	MayBridge	O=C(Nc1sccc1C#N)c2ccc3OCCc3c2
PCM-0001732	FC1=CC=C(N2CCN(C3=NC(C4=CC=C(Cl)C=C4)=CS3)CC2)C=C1	HTS10384	MayBridge	Fc1ccc(cc1)N2CCN(CC2)c3nc(cs3)c4ccc(Cl)cc4
PCM-0001733	[O-][N+](=O)C1=C(N(C2=CC=C(Cl)C=C2)[H])C=CC2=NSN=C12	KM06751	MayBridge	[O-][N+](=O)c1c(Nc2ccc(Cl)cc2)ccc3nsnc13
PCM-0001734	CC1=NN(S(=O)(=O)C2=CC=CC=C2)C(C)=C1OC1=CC=C(Cl)C=C1	SPB05333	MayBridge	Cc1nn(c(C)c1Oc2ccc(Cl)cc2)S(=O)(=O)c3ccccc3
PCM-0001735	CCOC(=O)N(C(=O)C1=CN(CCC2=CC=NC=C2)C(=O)N([H])C1=O)[H]	KM07674	MayBridge	CCOC(=O)NC(=O)C1=CN(CCc2ccncc2)C(=O)NC1=O
PCM-0001736	O(C1=NN=CC1CCCN(C(=S)N(C1=CC=CC(C(F)(F)F)=C1)[H])[H])[H]	CD02920	MayBridge	OC1=NN=CC1CCCNC(=S)Nc2cccc(c2)C(F)(F)F
PCM-0001737	OC(=O)C1=C(C2=CC=CC=C2)N=NS1	CC21501	MayBridge	OC(=O)c1snnc1c2ccccc2
PCM-0001738	COC(=O)C1=C(C2=C(C)OC(C(C)(C)C)=C2)C(C#N)=C(S(=O)(=O)C)S1	SP00278	MayBridge	COC(=O)c1sc(c(C#N)c1c2cc(oc2C)C(C)(C)C)S(=O)(=O)C
PCM-0001739	CC1=CC(C(=O)N(/N=C/C2=NN([H])C=C2Br)[H])=NO1	SPB02876	MayBridge	Cc1onc(c1)C(=O)N\N=C\c2n[nH]cc2Br
PCM-0001740	CC1=C(C(=O)N([H])[H])C(C2=C(Cl)C=CC=C2Cl)=NO1	CD05279	MayBridge	Cc1onc(c1C(=O)N)c2c(Cl)cccc2Cl
PCM-0001741	CC1=CC(C)=C(C#N)C(SC2=CC(C)=NC(N([H])[H])=N2)=N1	RDR02040	MayBridge	Cc1cc(C)c(C#N)c(Sc2cc(C)nc(N)n2)n1
PCM-0001742	CC1=C(C2=NC(C3=CC(C(F)(F)F)=CC(C(F)(F)F)=C3)=NO2)OC2=CC=CC=C12	RH00896	MayBridge	Cc1c(oc2ccccc12)c3onc(n3)c4cc(cc(c4)C(F)(F)F)C(F)(F)F
PCM-0001743	CC(=O)C1=C(C)C=C2C=C(C)C=C(O[H])C2=C1O[H]	BTB09985	MayBridge	CC(=O)c1c(C)cc2cc(C)cc(O)c2c1O
PCM-0001744	[O-][N+](=O)C1=CC=CC(C(=O)CN2N=NC(C3=CC(Cl)=CC(Cl)=C3)=N2)=C1	RJF01376	MayBridge	[O-][N+](=O)c1cccc(c1)C(=O)Cn2nnc(n2)c3cc(Cl)cc(Cl)c3
PCM-0001745	CCCN1C(=O)N(C2=CC=CC=C2)N=C(C#N)C1=O	KM08767	MayBridge	CCCN1C(=O)N(N=C(C#N)C1=O)c2ccccc2
PCM-0001746	FC(F)(F)C1=CC=CC(C2=CSC(C3=CC=C(N4C=NC=N4)N=C3)=N2)=C1	SPB07279	MayBridge	FC(F)(F)c1cccc(c1)c2csc(n2)c3ccc(nc3)n4cncn4
PCM-0001747	CCOC(=O)C1=C(N(C(=O)C2=CC=C(Cl)C=C2Cl)[H])N(C)N=C1	GK01091	MayBridge	CCOC(=O)c1cnn(C)c1NC(=O)c2ccc(Cl)cc2Cl
PCM-0001748	COC1=CC=C(CC2C(=O)OC(C)(C)OC2=O)C(Cl)=C1OC	RH02249	MayBridge	COc1ccc(CC2C(=O)OC(C)(C)OC2=O)c(Cl)c1OC
PCM-0001749	S=C(N(C1=CC=CC=C1)[H])N(C1=CC=CC=C1C1=NC2=CC=CC=C2N1[H])[H]	DP01260	MayBridge	S=C(Nc1ccccc1)Nc2ccccc2c3nc4ccccc4[nH]3
PCM-0001750	CC1=CC=C(S(=O)(=O)N(C(=S)N(N(C(C)(C)C)[H])[H])[H])C=C1	JFD00713	MayBridge	Cc1ccc(cc1)S(=O)(=O)NC(=S)NNC(C)(C)C
PCM-0001751	O=C(/C(=C/N(C1=CC=CC=N1)[H])C#N)C1=CC=CC=C1	KM00838	MayBridge	O=C(\C(=C\Nc1ccccn1)\C#N)c2ccccc2
PCM-0001752	COC1=CC(C2SCCS2)=CC(Br)=C1OC1=CC=C(C(F)(F)F)C=C1[N+](=O)[O-]	BTB06312	MayBridge	COc1cc(cc(Br)c1Oc2ccc(cc2[N+](=O)[O-])C(F)(F)F)C3SCCS3
PCM-0001753	CC(=O)N(C1=CC=CC(N2N=NC(SCC(=O)C3=CC(C4=CC=CC=C4)=NO3)=N2)=C1)[H]	HTS02152	MayBridge	CC(=O)Nc1cccc(c1)n2nnc(SCC(=O)c3onc(c3)c4ccccc4)n2
PCM-0001754	C/C(=N\CC1=CC=CN=C1)C1=CC=CC=C1O[H]	S03765	MayBridge	C\C(=N/Cc1cccnc1)\c2ccccc2O
PCM-0001755	N1(CC(COC2CCCCC2)O)C2=C(C3=C1C=CC=C3)C=CC=C2	BTB11857	MayBridge	OC(COC1CCCCC1)Cn2c3ccccc3c4ccccc24
PCM-0001756	CC1CC(=O)N([H])C2=CC=CC=C2N1S(=O)(=O)C1=CN(C)C=N1	HTS08862	MayBridge	CC1CC(=O)Nc2ccccc2N1S(=O)(=O)c3cn(C)cn3
PCM-0001757	FC1=CC=C(/C=N/N2C=NC3=C(OC4=NC(C5=CC=CC=C5)=CC(C5=CC=CO5)=C34)C2=O)C=C1	HTS12113	MayBridge	Fc1ccc(\C=N\N2C=Nc3c(oc4nc(cc(c5occc5)c34)c6ccccc6)C2=O)cc1
PCM-0001758	FC(F)(F)C(N(C(=O)C1=CC=CN=C1)[H])(N(CC1=CC=CO1)[H])C(F)(F)F	JFD02228	MayBridge	FC(F)(F)C(NCc1occc1)(NC(=O)c2cccnc2)C(F)(F)F
PCM-0001759	O=C(C1=CC=CS1)N1N=CC=C1C1=CC=CS1	SEW06463	MayBridge	O=C(c1cccs1)n2nccc2c3cccs3
PCM-0001760	CC1=CC(C)=C(C#N)C(SS(=O)(=O)C2=NC(C)=CC(C)=C2C#N)=N1	RF00156	MayBridge	Cc1cc(C)c(C#N)c(SS(=O)(=O)c2nc(C)cc(C)c2C#N)n1
PCM-0001761	CN1C=CC(C2=CC=CC(N(C(=O)N(C3=CC=CC=C3)[H])[H])=C2)=N1	KM03079	MayBridge	Cn1ccc(n1)c2cccc(NC(=O)Nc3ccccc3)c2
PCM-0001762	C1=CC(=C(C2=CC=CC=C2)C2=CC=CC=C2)C=C1	RJC00230	MayBridge	C1=CC(=C(c2ccccc2)c3ccccc3)C=C1
PCM-0001763	O=C1N(CC2=CC=CC=C2)C2=CC=CC=C2C1(CC1=CC=CC=C1)C1=CC=CC=C1	NRB01548	MayBridge	O=C1N(Cc2ccccc2)c3ccccc3C1(Cc4ccccc4)c5ccccc5
PCM-0001764	CCN1C2=CC=C(Br)C=C2C2=CC(Br)=CC=C12	BTB11852	MayBridge	CCn1c2ccc(Br)cc2c3cc(Br)ccc13
PCM-0001765	CN(C)C(=O)O/N=C(\N([H])[H])C1=C(C)ON=C1C1=C(Cl)C=CC=C1Cl	RF00807	MayBridge	CN(C)C(=O)O\N=C(/N)\c1c(C)onc1c2c(Cl)cccc2Cl
PCM-0001766	CCCCCCC#CC1=CN=CC(C(=O)N(N(C(=O)N(C2=CC=C(OC(F)(F)F)C=C2)[H])[H])[H])=C1	KM09475	MayBridge	CCCCCCC#Cc1cncc(c1)C(=O)NNC(=O)Nc2ccc(OC(F)(F)F)cc2
PCM-0001767	C/C(=C\C1=CC=CC=N1)C(=O)C1=C(C)C(C)=C(C)C(C)=C1C	JPV00044	MayBridge	C\C(=C/c1ccccn1)\C(=O)c2c(C)c(C)c(C)c(C)c2C
PCM-0001768	COC(=O)CC1=C(C)N=C(SCC(=O)N(C2=CC=CC=C2)[H])N=C1O[H]	HTS03952	MayBridge	COC(=O)Cc1c(C)nc(SCC(=O)Nc2ccccc2)nc1O
PCM-0001769	CC1=CC=C(S(=O)(=O)N(C(=O)OCC2CN(CC3=CC=CC=C3)CCO2)[H])C=C1	HTS11076	MayBridge	Cc1ccc(cc1)S(=O)(=O)NC(=O)OCC2CN(Cc3ccccc3)CCO2
PCM-0001770	OC(=O)C1C(C(=O)O[H])C1C(=O)O[H]	RJC02914	MayBridge	OC(=O)C1C(C1C(=O)O)C(=O)O
PCM-0001771	CC1=CC=C(OC2=CC=C(C)C=C2)C=C1	RJC03896	MayBridge	Cc1ccc(Oc2ccc(C)cc2)cc1
PCM-0001772	CN(C)C(=S)N(CC1=CC=CS1)[H]	S07639	MayBridge	CN(C)C(=S)NCc1cccs1
PCM-0001773	COC1=CC=C(CC(=O)N(C2=CC=C(N3CCOCC3)C=C2)[H])C=C1OC	SCR00757	MayBridge	COc1ccc(CC(=O)Nc2ccc(cc2)N3CCOCC3)cc1OC
PCM-0001774	O=S(=O)(CC#N)CC1=CC=CS1	KM03732	MayBridge	O=S(=O)(CC#N)Cc1cccs1
PCM-0001775	CN1C=NC([N+](=O)[O-])=C1SC1=NN=C(O[H])N1C1=CC=CC=C1C(F)(F)F	HTS03323	MayBridge	Cn1cnc(c1Sc2nnc(O)n2c3ccccc3C(F)(F)F)[N+](=O)[O-]
PCM-0001776	BrC1=CC=C2C(=C1)C1=CC=CC=C1N2CN1CCCCC1	RJC01748	MayBridge	Brc1ccc2c(c1)c3ccccc3n2CN4CCCCC4
PCM-0001777	COC(=O)C1=CC=CC=C1N(C(=S)N(N([H])[H])CCO[H])[H]	DP01685	MayBridge	COC(=O)c1ccccc1NC(=S)N(N)CCO
PCM-0001778	C/C(=N\N(C1=C(Cl)C=CC=C1Cl)[H])C1=C(C)N=C(CCN2C=CC=C(C(F)(F)F)C2=O)S1	SPB06616	MayBridge	C\C(=N/Nc1c(Cl)cccc1Cl)\c2sc(CCN3C=CC=C(C3=O)C(F)(F)F)nc2C
PCM-0001779	CC(C)C1=CC=C(N(C(=O)CSC2=NN=C(O[H])N2C2CC3=CC=CC=C3C2)[H])C=C1	HTS08318	MayBridge	CC(C)c1ccc(NC(=O)CSc2nnc(O)n2C3Cc4ccccc4C3)cc1
PCM-0001780	CC(C)(C)C1=CC=C(N(C(=O)N(C2=CC=C(N3CCCCC3)C=C2)[H])[H])C=C1	HTS06979	MayBridge	CC(C)(C)c1ccc(NC(=O)Nc2ccc(cc2)N3CCCCC3)cc1
PCM-0001781	CC1=CC(OC2=CC=C(C(F)(F)F)C=C2[N+](=O)[O-])=C2C=C(F)C=CC2=N1	BTB04490	MayBridge	Cc1cc(Oc2ccc(cc2[N+](=O)[O-])C(F)(F)F)c3cc(F)ccc3n1
PCM-0001782	CC1=CC(N(S(=O)(=O)C2=CC=C(C(F)(F)F)C=C2Cl)[H])=NO1	SEW01290	MayBridge	Cc1onc(NS(=O)(=O)c2ccc(cc2Cl)C(F)(F)F)c1
PCM-0001783	CC1=NN(C)C2=NC=C(N(C(=O)N(C3=CC=C(C(F)(F)F)C=C3)[H])[H])C(Cl)=C12	KM02357	MayBridge	Cc1nn(C)c2ncc(NC(=O)Nc3ccc(cc3)C(F)(F)F)c(Cl)c12
PCM-0001784	N(S(=O)(=O)C1=CC=C(N(C(=O)C2=C(F)C=CC=C2Cl)[H])C=C1)([H])[H]	HTS08369	MayBridge	NS(=O)(=O)c1ccc(NC(=O)c2c(F)cccc2Cl)cc1
PCM-0001785	N(C(=S)C1=CC=C(C2=CC=NO2)S1)([H])[H]	SEW02270	MayBridge	NC(=S)c1ccc(s1)c2oncc2
PCM-0001786	ClC1=CC=C(N2N=C(CSC3=NC=CC(C4=CC=CN=C4)=N3)CC2=O)C=C1	MWP01044	MayBridge	Clc1ccc(cc1)N2N=C(CSc3nccc(n3)c4cccnc4)CC2=O
PCM-0001787	COC1=CC(/C=C2\COC/C(=C\C3=CC(OC)=C(OC)C(OC)=C3)C2=O)=CC(OC)=C1OC	SEW04598	MayBridge	COc1cc(\C=C\2/COC\C(=C/c3cc(OC)c(OC)c(OC)c3)\C2=O)cc(OC)c1OC
PCM-0001788	CC1=CC(C)=C(C#N)C(SCC(O[H])C2=CC=CC([N+](=O)[O-])=C2)=N1	HTS02095	MayBridge	Cc1cc(C)c(C#N)c(SCC(O)c2cccc(c2)[N+](=O)[O-])n1
PCM-0001789	ClC1=CC=C(C(=O)CSC(=S)N(N(C2=CC=CC=C2)[H])[H])C=C1	BTB07847	MayBridge	Clc1ccc(cc1)C(=O)CSC(=S)NNc2ccccc2
PCM-0001790	N(C(=O)C1=CC=C(N(C(=O)C2=CC=CC3=C2OCCCO3)[H])C=C1)([H])[H]	SCR00580	MayBridge	NC(=O)c1ccc(NC(=O)c2cccc3OCCCOc23)cc1
PCM-0001791	CCOC(=O)C1=C(SC)N=C2C(C(F)(F)F)=CC=CC2=C1N1CCCC1	KM08803	MayBridge	CCOC(=O)c1c(SC)nc2c(cccc2c1N3CCCC3)C(F)(F)F
PCM-0001792	ClC1=CC=CC(N2CCN(CN3CCN(C4=CC=CC(Cl)=C4)CC3)CC2)=C1	JFD03585	MayBridge	Clc1cccc(c1)N2CCN(CN3CCN(CC3)c4cccc(Cl)c4)CC2
PCM-0001793	CCCCCN1C(O[H])=NN=C1SCC(=O)N1CCC(C(F)(F)F)CC1	SPB07232	MayBridge	CCCCCn1c(O)nnc1SCC(=O)N2CCC(CC2)C(F)(F)F
PCM-0001794	O=C(OC1=CC=CC=C1)C1=CC=CS1	CD08775	MayBridge	O=C(Oc1ccccc1)c2cccs2
PCM-0001795	CC1=NC(C2=CC=CN=C2)=NC(N2CCCN(CC3=CC=C(F)C=C3)CC2)=C1Cl	AW01182	MayBridge	Cc1nc(nc(N2CCCN(Cc3ccc(F)cc3)CC2)c1Cl)c4cccnc4
PCM-0001796	[O-][N+](=O)C1=CN=C(SC2=NC=CC(C3=CC=CN=C3)=N2)S1	MWP00602	MayBridge	[O-][N+](=O)c1cnc(Sc2nccc(n2)c3cccnc3)s1
PCM-0001797	CCOC(=O)C1=CC=C(N2C(C)=CC=C2C)C=C1	RH01808	MayBridge	CCOC(=O)c1ccc(cc1)n2c(C)ccc2C
PCM-0001798	CCN(S(=O)(=O)C1=CC=C(C2=C(Cl)C3=CC=C(S(=O)(=O)N(CC)[H])C=C3O2)C=C1)[H]	NRB00942	MayBridge	CCNS(=O)(=O)c1ccc(cc1)c2oc3cc(ccc3c2Cl)S(=O)(=O)NCC
PCM-0001799	N#C/C(=C\C1=CC=C2OCOC2=C1)C1=NC2=CC=CC=C2N1[H]	PHG00726	MayBridge	N#C\C(=C/c1ccc2OCOc2c1)\c3nc4ccccc4[nH]3
PCM-0001800	FC1=CC=C(C(=O)/C=C(\C(=O)C2=CC=CC=C2)C2=CC=CC=C2)C=C1	S14401	MayBridge	Fc1ccc(cc1)C(=O)\C=C(/C(=O)c2ccccc2)\c3ccccc3
PCM-0001801	CC1=CC(N(/N=C/C2=CC=NC=C2)[H])=C([N+](=O)[O-])C=C1[N+](=O)[O-]	CD00812	MayBridge	Cc1cc(N\N=C\c2ccncc2)c(cc1[N+](=O)[O-])[N+](=O)[O-]
PCM-0001802	CC1=CC=C(C2=NN([H])C(=O)C(CC3=CC=C(C4=CC=C(OC(F)(F)F)C=C4)O3)=C2)C=C1	HTS05855	MayBridge	Cc1ccc(cc1)C2=NNC(=O)C(=C2)Cc3oc(cc3)c4ccc(OC(F)(F)F)cc4
PCM-0001803	CN(C(=O)N(N(C(=O)CN1N=NC(N2CCCC2)=N1)[H])[H])[H]	RJF01812	MayBridge	CNC(=O)NNC(=O)Cn1nnc(n1)N2CCCC2
PCM-0001804	OC(=O)CC1=C(Cl)SC2=CC=C(Cl)C=C12	MWP00123	MayBridge	OC(=O)Cc1c(Cl)sc2ccc(Cl)cc12
PCM-0001805	CN1C=NN=C1SCC(=O)N(C1=CC=C(C(C)(C)C)C=C1)[H]	XAX00070	MayBridge	Cn1cnnc1SCC(=O)Nc2ccc(cc2)C(C)(C)C
PCM-0001806	CN(C1=NN=C(SC2=NC=CC=C2[N+](=O)[O-])S1)[H]	CD07979	MayBridge	CNc1nnc(Sc2ncccc2[N+](=O)[O-])s1
PCM-0001807	N#CCOC1=NC(C2=CC=CC=C2)=CC(C2=CC=CO2)=C1C#N	HTS10302	MayBridge	N#CCOc1nc(cc(c2occc2)c1C#N)c3ccccc3
PCM-0001808	CN1C(=O)C(I)=C(O[H])C2=CC=CC=C12	NRB05093	MayBridge	CN1C(=O)C(=C(O)c2ccccc12)I
PCM-0001809	CC(C)(C)OC(=O)N(CC1=NN=C(S[H])N1C1=CC=CC=C1)[H]	KM10565	MayBridge	CC(C)(C)OC(=O)NCc1nnc(S)n1c2ccccc2
PCM-0001810	CCOC(=O)C1=C2N(N=C1)C1=CC=CC=C1C(OC1=CC(C(F)(F)F)=CC(C(F)(F)F)=C1)=N2	RH00073	MayBridge	CCOC(=O)c1cnn2c3ccccc3c(Oc4cc(cc(c4)C(F)(F)F)C(F)(F)F)nc12
PCM-0001811	CC1=CS/C(=N\C2=CC=CC=C2)N1C1=CC=CC=C1	BTB05141	MayBridge	CC1=CS\C(=N/c2ccccc2)\N1c3ccccc3
PCM-0001812	FC(F)(F)OC1=CC=C(/C=C/C(=O)N(N(C(=O)C2=CC=C(Cl)C=C2)[H])[H])C=C1	SEW06315	MayBridge	FC(F)(F)Oc1ccc(\C=C\C(=O)NNC(=O)c2ccc(Cl)cc2)cc1
PCM-0001813	N(N(C(=O)C1=CN=CC(C#CC2=CC=CC=C2)=C1)[H])([H])[H]	KM08334	MayBridge	NNC(=O)c1cncc(c1)C#Cc2ccccc2
PCM-0001814	COC(=O)C1=C(N2C=CC=C2)C=CS1	CD08721	MayBridge	COC(=O)c1sccc1n2cccc2
PCM-0001815	COC(=O)C1=C(N(/C=C(\C#N)C(=O)C2=CC=C(Cl)C=C2)[H])C2=NC=CN=C2S1	KM05120	MayBridge	COC(=O)c1sc2nccnc2c1N\C=C(/C#N)\C(=O)c3ccc(Cl)cc3
PCM-0001816	CCC1=CC=C2N([H])C(C(=O)N(CC3=CC(Cl)=CC=C3Cl)[H])=CC2=C1	KM11001	MayBridge	CCc1ccc2[nH]c(cc2c1)C(=O)NCc3cc(Cl)ccc3Cl
PCM-0001817	COC1=CC=CC=C1N1CCN(CCCCN(C(=O)C2=CC=CO2)[H])CC1	SEW06462	MayBridge	COc1ccccc1N2CCN(CCCCNC(=O)c3occc3)CC2
PCM-0001818	CC1=C(C2=NOC(O[H])(C(F)(F)F)C2)SC2=CC=C(Cl)C=C12	SP01381	MayBridge	Cc1c(sc2ccc(Cl)cc12)C3=NOC(O)(C3)C(F)(F)F
PCM-0001819	COC(=O)C1=C(N(C(=O)C2=CC=CC=C2F)[H])C=CS1	CD08630	MayBridge	COC(=O)c1sccc1NC(=O)c2ccccc2F
PCM-0001820	CCOC(=O)C1=CN=C(C(F)(F)F)N=C1N(N(C(=O)C1=CC=C(C)C=C1)[H])[H]	SPB04945	MayBridge	CCOC(=O)c1cnc(nc1NNC(=O)c2ccc(C)cc2)C(F)(F)F
PCM-0001821	O(C1(C(F)(F)F)CC(C2=CC3=C(OCCO3)C=C2Br)=NN1[H])[H]	SP01347	MayBridge	OC1(CC(=NN1)c2cc3OCCOc3cc2Br)C(F)(F)F
PCM-0001822	CCOC(=O)C1=NOC(/C(=N/OC(=O)C2=CC=C(Cl)C=C2)C)=C1	SPB04488	MayBridge	CCOC(=O)c1cc(on1)\C(=N\OC(=O)c2ccc(Cl)cc2)\C
PCM-0001823	O=C(N(C(=O)C1=CSN=N1)[H])N1CCOCC1	SEW00643	MayBridge	O=C(NC(=O)c1csnn1)N2CCOCC2
PCM-0001824	N(C1=C(C2=NN([H])N=N2)C=NN1C1=CC=C(Cl)C=C1Cl)([H])[H]	CD11935	MayBridge	Nc1c(cnn1c2ccc(Cl)cc2Cl)c3nn[nH]n3
PCM-0001825	CC1CN([H])C(SCC2=CC=C(C)C(C)=C2)N1[H]	DP01062	MayBridge	CC1CNC(N1)SCc2ccc(C)c(C)c2
PCM-0001826	ClC1=CC=C(/S(=N/[H])C2=CC=CS2)C=C1	KM05453	MayBridge	Clc1ccc(cc1)S(=N)c2cccs2
PCM-0001827	CN1N=C(N(C2=CC=CC=C2Cl)[H])/C(=N\N(C2=CC=C(C(F)(F)F)C=C2)[H])C1=O	MWP01012	MayBridge	CN1N=C(Nc2ccccc2Cl)\C(=N/Nc3ccc(cc3)C(F)(F)F)\C1=O
PCM-0001828	CC1=C(C(=O)N(CC2COC3=CC=CC=C3O2)[H])C(C2=CC=CC=C2)=NO1	HTS10755	MayBridge	Cc1onc(c2ccccc2)c1C(=O)NCC3COc4ccccc4O3
PCM-0001829	FC(F)(F)C1=CC=CC(S(=O)(=O)N(CC2COC3=CC=CC=C3O2)[H])=C1	KM07132	MayBridge	FC(F)(F)c1cccc(c1)S(=O)(=O)NCC2COc3ccccc3O2
PCM-0001830	N(C1=CC=CC(F)=C1CN(CC(O[H])COC1=CC=C(Cl)C(Cl)=C1)[H])([H])[H]	RDR03027	MayBridge	Nc1cccc(F)c1CNCC(O)COc2ccc(Cl)c(Cl)c2
PCM-0001831	FC(F)(F)C1=CC=CC(CSCCN2C(=O)C3=CC=CC=C3C2=O)=C1	SEW06654	MayBridge	FC(F)(F)c1cccc(CSCCN2C(=O)c3ccccc3C2=O)c1
PCM-0001832	O(CCCC(=O)N(C1CC2=CC=CC=C2C1)[H])[H]	HTS03104	MayBridge	OCCCC(=O)NC1Cc2ccccc2C1
PCM-0001833	ClC1=CC=C2OC(SCC(=O)C3=CC4=CC=CC=C4O3)=NC2=C1	HTS01256	MayBridge	Clc1ccc2oc(SCC(=O)c3oc4ccccc4c3)nc2c1
PCM-0001834	FC(F)(F)C1=CC=C(/C=C(\C#N)C2=CN([H])C3=CC=CC=C23)C=C1	PD00185	MayBridge	FC(F)(F)c1ccc(\C=C(/C#N)\c2c[nH]c3ccccc23)cc1
PCM-0001835	OC(=O)C1CCC(=O)N(C2CCCCC2)C1C1=CC=CC=C1Cl	CD01076	MayBridge	OC(=O)C1CCC(=O)N(C2CCCCC2)C1c3ccccc3Cl
PCM-0001836	OC(=O)COCC(=O)N(C1=CC=CN=C1)[H]	PD00785	MayBridge	OC(=O)COCC(=O)Nc1cccnc1
PCM-0001837	CC(C)(C)S(=O)(=O)/C(=C/N1CCC(N2C=CC=C2)CC1)C#N	KM08635	MayBridge	CC(C)(C)S(=O)(=O)\C(=C\N1CCC(CC1)n2cccc2)\C#N
PCM-0001838	CC1=CC(CN(/C(=N/[H])N(C(=S)N([H])[H])[H])[H])=C(C)C=C1CN(/C(=N/[H])N(C(=S)N([H])[H])[H])[H]	CD03118	MayBridge	Cc1cc(CNC(=N)NC(=S)N)c(C)cc1CNC(=N)NC(=S)N
PCM-0001839	ClC1=CC=C(C(=O)N(C2=CC=C(SC3=CC=CS3)C=C2)[H])C=C1	KM02459	MayBridge	Clc1ccc(cc1)C(=O)Nc2ccc(Sc3cccs3)cc2
PCM-0001840	ClC1=CC=CC(Cl)=C1OC1=CC=C(N(S(=O)(=O)C2=CC=C(CN(C(=O)C3=CC=CC=C3)[H])S2)[H])C=N1	HTS11140	MayBridge	Clc1cccc(Cl)c1Oc2ccc(NS(=O)(=O)c3ccc(CNC(=O)c4ccccc4)s3)cn2
PCM-0001841	CN1C(=O)C=C(N2CCCCC2)C2=C1N(C1=CC=CC=C1)C(=O)N(C1=CC=CC=C1)C2=O	BTB14654	MayBridge	CN1C(=O)C=C(N2CCCCC2)C3=C1N(C(=O)N(C3=O)c4ccccc4)c5ccccc5
PCM-0001842	N(/C(=N/OC(=O)C1=CSC=C1)COC1=CC=C(Cl)C=C1)([H])[H]	SEW01952	MayBridge	N\C(=N\OC(=O)c1ccsc1)\COc2ccc(Cl)cc2
PCM-0001843	CC1=CC=CC(N(C2CS(=O)(=O)CC2O[H])[H])=C1	JFD03543	MayBridge	Cc1cccc(NC2CS(=O)(=O)CC2O)c1
PCM-0001844	CC1=CC(C)=C(/C=C(\C#N)C(=O)C2=CC=CS2)N1[H]	SEW04977	MayBridge	Cc1cc(C)c(\C=C(/C#N)\C(=O)c2cccs2)[nH]1
PCM-0001845	CN1C(SCC(=O)N=S(=O)(C)C2=CC=C(Cl)C=C2)=NN=C1C(F)(F)F	KM05271	MayBridge	Cn1c(SCC(=O)N=S(=O)(C)c2ccc(Cl)cc2)nnc1C(F)(F)F
PCM-0001846	ClC1=CC=C(/N=C/C2=NN(C3=CC=CC=C3)C=C2)C=C1	RF03905	MayBridge	Clc1ccc(cc1)\N=C\c2ccn(n2)c3ccccc3
PCM-0001847	CC1=CC=CC(Cl)=C1N(C(=S)N(C(CC1=CC=CC=C1)C1=CC=CC=C1)[H])[H]	RDR00559	MayBridge	Cc1cccc(Cl)c1NC(=S)NC(Cc2ccccc2)c3ccccc3
PCM-0001848	ClC1=CC=C(OC(=O)C2=CSN=N2)C(Cl)=C1	SEW00684	MayBridge	Clc1ccc(OC(=O)c2csnn2)c(Cl)c1
PCM-0001849	FC1=CC=C(C2=CC=C3C=CC=CC3=N2)C=C1	BTB05480	MayBridge	Fc1ccc(cc1)c2ccc3ccccc3n2
PCM-0001850	CC1=C(C(=O)N(C2=NC(C)(C)ON2C2=CC=CC=C2)[H])C(C2=C(Cl)C=CC=C2Cl)=NO1	CD06701	MayBridge	Cc1onc(c1C(=O)NC2=NC(C)(C)ON2c3ccccc3)c4c(Cl)cccc4Cl
PCM-0001851	CC1=CC=C(N(C(=O)C2=C(C)C3=C(S2)C=C(C(C)(C)C)S3)[H])C=C1	GK01921	MayBridge	Cc1ccc(NC(=O)c2sc3cc(sc3c2C)C(C)(C)C)cc1
PCM-0001852	CCOC(=O)C1=C2N(N=C1)C(=O)C1=C(CCC1)N2[H]	HTS12585	MayBridge	CCOC(=O)c1cnn2C(=O)C3=C(CCC3)Nc12
PCM-0001853	CCOC(=O)C1=CSC(N(/N=C2\CCCC3=CC(OC)=CC=C23)[H])=N1	FM00295	MayBridge	CCOC(=O)c1csc(N\N=C\2/CCCc3cc(OC)ccc23)n1
PCM-0001854	COC1=CC(N(C(=O)C2=CC=CC(C(F)(F)F)=C2)[H])=CC(C(F)(F)F)=C1	CD03641	MayBridge	COc1cc(NC(=O)c2cccc(c2)C(F)(F)F)cc(c1)C(F)(F)F
PCM-0001855	O(C1=CC=C(CC(=O)N(CCN(C(=O)/C=C/C(=O)O)[H])[H])C=C1)[H]	AW01196	MayBridge	OC(=O)\C=C\C(=O)NCCNC(=O)Cc1ccc(O)cc1
PCM-0001856	CN(C)/C=N/C(=S)N(C1=CC=C(C)C=C1C)[H]	BTB04780	MayBridge	CN(C)\C=N\C(=S)Nc1ccc(C)cc1C
PCM-0001857	COC(=O)C1=CC=C(S(=O)(=O)N2CCCN(C3=NC4=CC=C(Cl)C=C4S3)CC2)N1C	HTS01548	MayBridge	COC(=O)c1ccc(n1C)S(=O)(=O)N2CCCN(CC2)c3nc4ccc(Cl)cc4s3
PCM-0001858	O=C1/C(=C/C=C/C2=CC=CC=C2)CCC/C1=C\C=C\C1=CC=CC=C1	DP00956	MayBridge	O=C1\C(=C\C=C\c2ccccc2)\CCC/C/1=C\C=C\c3ccccc3
PCM-0001859	ClC1=CC(S(=O)(=O)N(CCN2CCN([H])C2=O)[H])=C(Cl)S1	HTS02487	MayBridge	Clc1cc(c(Cl)s1)S(=O)(=O)NCCN2CCNC2=O
PCM-0001860	FC(F)(F)C1=CC=CC(C(=O)N(N(C(=O)C2=CC3=NON=C3C=C2)[H])[H])=C1	KM09665	MayBridge	FC(F)(F)c1cccc(c1)C(=O)NNC(=O)c2ccc3nonc3c2
PCM-0001861	COC(=O)C1=C(/C=N/C2=CC=C(C)C=C2)N(C2=CC=CC=C2)N=C1	SPB05120	MayBridge	COC(=O)c1cnn(c1\C=N\c2ccc(C)cc2)c3ccccc3
PCM-0001862	CC/S(=N\S(=O)(=O)C1=CC=C(C)C=C1)C1=CC=CC=C1	BTB15068	MayBridge	CC\S(=N/S(=O)(=O)c1ccc(C)cc1)\c2ccccc2
PCM-0001863	O=C(CC(C(=O)N1CCC2=CC=CC=C12)C(=O)N1CCC2=CC=CC=C12)C1=CC=CC=C1	HTS12536	MayBridge	O=C(CC(C(=O)N1CCc2ccccc12)C(=O)N3CCc4ccccc34)c5ccccc5
PCM-0001864	CCN(C1=NC2=C(Cl)C=C(Cl)C=C2S1)[H]	RF04018	MayBridge	CCNc1nc2c(Cl)cc(Cl)cc2s1
PCM-0001865	ClC1=CC=C(C(=O)N2CCN(C(=O)C3CCCCC3)CC2)C(Cl)=C1	RJC03092	MayBridge	Clc1ccc(C(=O)N2CCN(CC2)C(=O)C3CCCCC3)c(Cl)c1
PCM-0001866	CCOC(=O)C1=CN=C2C(=C1N(CC1=CC=CO1)[H])C(C)=NN2C	KM02387	MayBridge	CCOC(=O)c1cnc2c(c(C)nn2C)c1NCc3occc3
PCM-0001867	CC1=C(C#N)C(=O)N([H])C2=CC=CC=C12	SPB07716	MayBridge	CC1=C(C#N)C(=O)Nc2ccccc12
PCM-0001868	FC(F)(F)C1=CC=C(/C=C2/N=C(C3=CC=CC=C3)SC2=O)C=C1	S14999	MayBridge	FC(F)(F)c1ccc(\C=C/2\N=C(SC2=O)c3ccccc3)cc1
PCM-0001869	CC(CC(=O)O)CC(=O)N(CC1=CC=C(Cl)C=C1)[H]	S10533	MayBridge	CC(CC(=O)O)CC(=O)NCc1ccc(Cl)cc1
PCM-0001870	FC(F)(F)C1=NC2=C(C3=NC(C4=CC=C(Cl)C=C4)=CS3)C=NN2C(C(F)(F)F)=C1	KM05256	MayBridge	FC(F)(F)c1cc(n2ncc(c3nc(cs3)c4ccc(Cl)cc4)c2n1)C(F)(F)F
PCM-0001871	CC(=O)OC(C(=O)O)C1=CC=CC=C1	RH00919	MayBridge	CC(=O)OC(C(=O)O)c1ccccc1
PCM-0001872	FC(F)(F)COC1=CC=C(S(=O)(=O)N2CCCC2)C(OCC(F)(F)F)=C1C#N	MWP00995	MayBridge	FC(F)(F)COc1ccc(c(OCC(F)(F)F)c1C#N)S(=O)(=O)N2CCCC2
PCM-0001873	CCOC(=O)C1=CC(N(S(=O)(=O)C2=CC=C3OCCC3=C2)[H])=CC=C1N1CCCCC1	HTS04640	MayBridge	CCOC(=O)c1cc(NS(=O)(=O)c2ccc3OCCc3c2)ccc1N4CCCCC4
PCM-0001874	COC1=CC=C(N(C(=O)CCC2=NC(C3=CC=CC=N3)=NO2)[H])C=C1	HTS05741	MayBridge	COc1ccc(NC(=O)CCc2onc(n2)c3ccccn3)cc1
PCM-0001875	CCC(=O)N(N(C1=CC=CC=C1)[H])[H]	BTB10204	MayBridge	CCC(=O)NNc1ccccc1
PCM-0001876	[O-][N+](=O)C1=CC=C2N([H])C(=O)N([H])C2=C1	RJC00810	MayBridge	[O-][N+](=O)c1ccc2NC(=O)Nc2c1
PCM-0001877	FC(F)(F)C1=CC=C(/C=C(\C#N)S(=O)(=O)C2=CC=CC=N2)C(Cl)=C1	SEW01602	MayBridge	FC(F)(F)c1ccc(\C=C(/C#N)\S(=O)(=O)c2ccccn2)c(Cl)c1
PCM-0001878	ClC1=CC(/C=N/C2=CC=CN=C2)=C(Cl)S1	SEW02061	MayBridge	Clc1cc(\C=N\c2cccnc2)c(Cl)s1
PCM-0001879	N(C(=O)CCCCC1CCSS1)([H])[H]	JFD01918	MayBridge	NC(=O)CCCCC1CCSS1
PCM-0001880	CC1=NC(C(F)(F)F)=NC(SC2=CC=C(Cl)C=C2)=C1C	SPB04775	MayBridge	Cc1nc(nc(Sc2ccc(Cl)cc2)c1C)C(F)(F)F
PCM-0001881	[O-][N+](=O)C1=CC=C(C(=O)N2CC(OC3=CC=C(Cl)C=C3)C2)C=C1	BTB13758	MayBridge	[O-][N+](=O)c1ccc(cc1)C(=O)N2CC(C2)Oc3ccc(Cl)cc3
PCM-0001882	CC1=CC(Cl)=CC=C1N(C1=C(C#N)C(N([H])[H])=C(C(=O)C2=CC3=CC(Cl)=CC=C3O2)S1)[H]	DP02063	MayBridge	Cc1cc(Cl)ccc1Nc2sc(C(=O)c3oc4ccc(Cl)cc4c3)c(N)c2C#N
PCM-0001883	CN(C)C1=CC=C(/C=C(\C#N)S(=O)(=O)C2=CC=C(Cl)C=C2)C(F)=C1C#N	SEW01812	MayBridge	CN(C)c1ccc(\C=C(/C#N)\S(=O)(=O)c2ccc(Cl)cc2)c(F)c1C#N
PCM-0001884	CC1=CC=C(S(=O)(=O)/C(=C\C2=C(C)C3=CC(Cl)=CC=C3S2)C#N)C=C1	MWP00684	MayBridge	Cc1ccc(cc1)S(=O)(=O)\C(=C/c2sc3ccc(Cl)cc3c2C)\C#N
PCM-0001885	CCOC(=O)C1=C(C)N=C2SC(C)C(=O)N2C1C1=CC=CS1	FM00081	MayBridge	CCOC(=O)C1=C(C)N=C2SC(C)C(=O)N2C1c3cccs3
PCM-0001886	[O-][N+](=O)C1=CC=C(N(/N=C2C(=C\C3=CC=CC4=CC=CC=C34)\CCC3=CC=CC=C\23)[H])C([N+](=O)[O-])=C1	DSHS00186	MayBridge	[O-][N+](=O)c1ccc(N\N=C\2/C(=C/c3cccc4ccccc34)/CCc5ccccc25)c(c1)[N+](=O)[O-]
PCM-0001887	COC(=O)C1=C(N(C(=S)N(C2=CC=CC=C2N2CCOCC2)[H])[H])C=CS1	HTS07230	MayBridge	COC(=O)c1sccc1NC(=S)Nc2ccccc2N3CCOCC3
PCM-0001888	CC1=CC(O[H])=NN(C2=CC=CC=C2)C1=O	S15443	MayBridge	CC1=CC(=NN(C1=O)c2ccccc2)O
PCM-0001889	FC1=CC=CC(F)=C1C(=O)OCC1=CN(C2=CC=CC(Cl)=C2Cl)N=N1	SEW04504	MayBridge	Fc1cccc(F)c1C(=O)OCc2cn(nn2)c3cccc(Cl)c3Cl
PCM-0001890	CC1=CC=C(SC2=CC(C)=NC(C3=CC=CC=N3)=N2)C=C1	RDR03750	MayBridge	Cc1ccc(Sc2cc(C)nc(n2)c3ccccn3)cc1
PCM-0001891	CN1CCN(S(=O)(=O)C2=CC=C(CN(C(=O)C3=CC=CC=C3)[H])S2)CC1	KM10747	MayBridge	CN1CCN(CC1)S(=O)(=O)c2ccc(CNC(=O)c3ccccc3)s2
PCM-0001892	CC1=C(C(=O)N(N([H])[H])[H])N2C(=N1)SC=C2	MO00121	MayBridge	Cc1nc2sccn2c1C(=O)NN
PCM-0001893	COCC1=CC(=O)N2N=C(C3=CC=CC(OC)=C3)C=C2N1[H]	KM00734	MayBridge	COCC1=CC(=O)n2nc(cc2N1)c3cccc(OC)c3
PCM-0001894	C/C(=N\N(C1=CC=CC=C1)[H])C1=CC2=CC(Br)=CC=C2OC1=O	RH00829	MayBridge	C\C(=N/Nc1ccccc1)\C2=Cc3cc(Br)ccc3OC2=O
PCM-0001895	CC1=C(C(=O)O/N=C(\N([H])[H])C2=CC=C(C(F)(F)F)C=C2)SC2=C1SC(C(C)(C)C)=C2	GK03058	MayBridge	Cc1c(sc2cc(sc12)C(C)(C)C)C(=O)O\N=C(/N)\c3ccc(cc3)C(F)(F)F
PCM-0001896	O=C(CSC1=NN=C(C2=CC=CS2)N1C1CCCCC1)N(C(=O)N(C1=CC=CC=C1)[H])[H]	HTS12525	MayBridge	O=C(CSc1nnc(c2cccs2)n1C3CCCCC3)NC(=O)Nc4ccccc4
PCM-0001897	COC(=O)C1=C([N+](=O)[O-])C(C)=NN1C	SPB01715	MayBridge	COC(=O)c1c(c(C)nn1C)[N+](=O)[O-]
PCM-0001898	FC(F)(F)C1=CC(C(F)(F)F)=CC(S(=O)(=O)/N=S2/CCC3(C2)OCCO3)=C1	KM05937	MayBridge	FC(F)(F)c1cc(cc(c1)S(=O)(=O)\N=S/2\CCC3(C2)OCCO3)C(F)(F)F
PCM-0001899	CC1=CC=C(S(=O)(=O)OC2=CC=C(C3=CC=C(OS(=O)(=O)C4=CC=C(C)C=C4)C=C3)C=C2)C=C1	BTB05187	MayBridge	Cc1ccc(cc1)S(=O)(=O)Oc2ccc(cc2)c3ccc(OS(=O)(=O)c4ccc(C)cc4)cc3
PCM-0001900	ClC1=CC=C(/C=N/N(C(=O)CN2N=NC(N3CCCC3)=N2)[H])C=C1	RJF00338	MayBridge	Clc1ccc(\C=N\NC(=O)Cn2nnc(n2)N3CCCC3)cc1
PCM-0001901	CCOC(=O)C1=C(N([H])[H])N(C(=O)CC2=CSC=C2)N=C1	HTS11293	MayBridge	CCOC(=O)c1cnn(C(=O)Cc2ccsc2)c1N
PCM-0001902	FC1=CC=CC(N(C(=S)N(N(C2=CC=CC=C2)[H])[H])[H])=C1	RDR01179	MayBridge	Fc1cccc(NC(=S)NNc2ccccc2)c1
PCM-0001903	OC(=O)C1=CC=C(C2=NC3=CC(C4=CC=C5N=C(C6=CC=C(C(=O)O[H])C=C6)N([H])C5=C4)=CC=C3N2[H])C=C1	RJC00553	MayBridge	OC(=O)c1ccc(cc1)c2nc3cc(ccc3[nH]2)c4ccc5nc([nH]c5c4)c6ccc(cc6)C(=O)O
PCM-0001904	CCOC(=O)C1=C(N([H])[H])N(C2=NC=NC3=C2C=CS3)N=C1	GK02918	MayBridge	CCOC(=O)c1cnn(c1N)c2ncnc3sccc23
PCM-0001905	FC(F)(F)C1=CC=C(C2=NOC(C3=CC=NO3)=N2)C=C1	RF05389	MayBridge	FC(F)(F)c1ccc(cc1)c2noc(n2)c3oncc3
PCM-0001906	O=C1SS/C(=N/CC2=CC=CC=C2)N1CC1=CC=CC=C1	NRB03114	MayBridge	O=C1SS\C(=N\Cc2ccccc2)\N1Cc3ccccc3
PCM-0001907	CC1=CC=C([N+](=O)[O-])C=C1N(S(=O)(=O)C)S(=O)(=O)C	BTB01160	MayBridge	Cc1ccc(cc1N(S(=O)(=O)C)S(=O)(=O)C)[N+](=O)[O-]
PCM-0001908	CSC1=C(C#N)C(C2=CC=CS2)=NN1CC(=O)N(/N=C/C1=CC=CS1)[H]	KM00932	MayBridge	CSc1c(C#N)c(nn1CC(=O)N\N=C\c2cccs2)c3cccs3
PCM-0001909	CCOC(=O)C1=C(N(C(=O)C2=CC=C([N+](=O)[O-])O2)[H])N=C(SC)N1CC1=CC=CS1	SEW00102	MayBridge	CCOC(=O)c1c(NC(=O)c2oc(cc2)[N+](=O)[O-])nc(SC)n1Cc3cccs3
PCM-0001910	CC1=C(CC2=C(F)C=CC=C2Cl)C(=O)OC2=C1C(C)=NN2[H]	RJF01341	MayBridge	CC1=C(Cc2c(F)cccc2Cl)C(=O)Oc3[nH]nc(C)c13
PCM-0001911	CN1C(=O)C(CC2=CC=CC=C2)=C(OS(=O)(=O)C2=CC=C(C)C=C2)C2=CC=CC=C12	NRB05245	MayBridge	CN1C(=O)C(=C(OS(=O)(=O)c2ccc(C)cc2)c3ccccc13)Cc4ccccc4
PCM-0001912	CSC1=NCCCN1S(=O)(=O)C1=CC(Cl)=C(Cl)C=C1Cl	DP01328	MayBridge	CSC1=NCCCN1S(=O)(=O)c2cc(Cl)c(Cl)cc2Cl
PCM-0001913	CC(=O)C1=CC=CN1S(=O)(=O)C1=CC=CC=C1	BTB07161	MayBridge	CC(=O)c1cccn1S(=O)(=O)c2ccccc2
PCM-0001914	O(C1=CC=CC=C1/C=N/C1=NN([H])C=N1)[H]	RDR01052	MayBridge	Oc1ccccc1\C=N\c2nc[nH]n2
PCM-0001915	CC1=CC=C(/C=C2\SC3=NC4=CC=CC=C4N3C2=O)O1	HTS13424	MayBridge	Cc1oc(\C=C\2/Sc3nc4ccccc4n3C2=O)cc1
PCM-0001916	CC1=CC=C(C(=O)O/N=C(\N([H])[H])C2=CC=C(OC3=C(Cl)C=NC=C3Cl)C=C2)C=C1	SPB07107	MayBridge	Cc1ccc(cc1)C(=O)O\N=C(/N)\c2ccc(Oc3c(Cl)cncc3Cl)cc2
PCM-0001917	COC1=CC=C(C2=CC(N([H])[H])=NC(N([H])[H])=N2)C=C1	GK01808	MayBridge	COc1ccc(cc1)c2cc(N)nc(N)n2
PCM-0001918	CC1=CC=CC=C1N(C(=O)COC1=CC=C2C(=O)CC(C)(C)OC2=C1)[H]	RJC00195	MayBridge	Cc1ccccc1NC(=O)COc2ccc3C(=O)CC(C)(C)Oc3c2
PCM-0001919	O=C(N(N(C(=S)N(C1=CC=C(S(=O)(=O)N2CCCCC2)C=C1)[H])[H])[H])C1=CC=NC=C1	ML00385	MayBridge	O=C(NNC(=S)Nc1ccc(cc1)S(=O)(=O)N2CCCCC2)c3ccncc3
PCM-0001920	COC1=CC(C(=O)OC(CC2=CC=CC=C2)C(F)(F)F)=CC(OC)=C1OC	SEW03677	MayBridge	COc1cc(cc(OC)c1OC)C(=O)OC(Cc2ccccc2)C(F)(F)F
PCM-0001921	COC1=CC2=C(C(C)N(C(=O)C3=C(C)ON=C3C3=CC=CC=C3)CC2)C=C1OC	HTS05911	MayBridge	COc1cc2CCN(C(C)c2cc1OC)C(=O)c3c(C)onc3c4ccccc4
PCM-0001922	FC(F)(F)C1=CC(N(C(=O)CCN2C(=O)OC3=CC=CC=C23)[H])=CC(C(F)(F)F)=C1	SPB02699	MayBridge	FC(F)(F)c1cc(NC(=O)CCN2C(=O)Oc3ccccc23)cc(c1)C(F)(F)F
PCM-0001923	CC1=C(S(=O)(=O)OC2=CC=C(C#N)C=C2)C2=C(F)C(F)=C(F)C(F)=C2O1	SEW02425	MayBridge	Cc1oc2c(F)c(F)c(F)c(F)c2c1S(=O)(=O)Oc3ccc(cc3)C#N
PCM-0001924	CC(=O)N(C1=CC=C(S(=O)(=O)N(CCN2CCN([H])C2=O)[H])C=C1Cl)[H]	HTS02490	MayBridge	CC(=O)Nc1ccc(cc1Cl)S(=O)(=O)NCCN2CCNC2=O
PCM-0001925	N(/C(=N/[H])N(/N=C/C1=CC=C(Cl)C(Cl)=C1)[H])([H])[H]	SPB06189	MayBridge	NC(=N)N\N=C\c1ccc(Cl)c(Cl)c1
PCM-0001926	N(C(=O)/C(=C/C1=CC=C(O[H])C=C1)C#N)([H])[H]	JA00019	MayBridge	NC(=O)\C(=C\c1ccc(O)cc1)\C#N
PCM-0001927	O1N=C(C2=CC=CC=C2)N=C1C1=CSN=N1	SEW00659	MayBridge	o1nc(nc1c2csnn2)c3ccccc3
PCM-0001928	FC1=CC=C(C(=O)CN2CCN(C3=NC4=CC(Cl)=CC=C4S3)CC2)C=C1	HTS03290	MayBridge	Fc1ccc(cc1)C(=O)CN2CCN(CC2)c3nc4cc(Cl)ccc4s3
PCM-0001929	CC1=C(C(=O)N(C2CCSC2=O)[H])C(C2=C(F)C=CC=C2Cl)=NO1	KM03961	MayBridge	Cc1onc(c1C(=O)NC2CCSC2=O)c3c(F)cccc3Cl
PCM-0001930	CC(C)OC(=O)N(C(N(C1=NC=CS1)[H])(C(F)(F)F)C(F)(F)F)[H]	RJC02593	MayBridge	CC(C)OC(=O)NC(Nc1nccs1)(C(F)(F)F)C(F)(F)F
PCM-0001931	C(=C/C1=CC=NC=C1)\C1=CC=CC=C1	JFD00085	MayBridge	C(=C\c1ccncc1)/c2ccccc2
PCM-0001932	CC(C)N(CC1=CC=CC=C1)C(=O)C1=C(C)ON=C1C1=CC=CC=C1	HTS08829	MayBridge	CC(C)N(Cc1ccccc1)C(=O)c2c(C)onc2c3ccccc3
PCM-0001933	CC1=CC(N(C(=O)CN2CCCC2)[H])=NO1	CD09226	MayBridge	Cc1onc(NC(=O)CN2CCCC2)c1
PCM-0001934	COC1=CC=C(N(S(=O)(=O)C2=CC=C(Cl)C=C2)[H])C(OC)=N1	SEW05641	MayBridge	COc1ccc(NS(=O)(=O)c2ccc(Cl)cc2)c(OC)n1
PCM-0001935	C12=C(C3=CC=CC=C3N1)CCC1=C2C=CC=C1	RH00733	MayBridge	C1Cc2c([nH]c3ccccc23)c4ccccc14
PCM-0001936	O=S(=O)(C1=CC=CC=C1)N1C=CC(C2=CC=C3OCCC3=C2)=N1	KM06195	MayBridge	O=S(=O)(c1ccccc1)n2ccc(n2)c3ccc4OCCc4c3
PCM-0001937	CC1=CC=C(OC(=O)C2=CC(Cl)=CC(Cl)=C2)C(N(C(=O)C2=CC(Cl)=CC(Cl)=C2)[H])=C1	S14555	MayBridge	Cc1ccc(OC(=O)c2cc(Cl)cc(Cl)c2)c(NC(=O)c3cc(Cl)cc(Cl)c3)c1
PCM-0001938	ClC1=C(N2C=CC=N2)C=NN(C2=CC=C(Cl)C=C2Cl)C1=O	BTB08601	MayBridge	ClC1=C(C=NN(C1=O)c2ccc(Cl)cc2Cl)n3cccn3
PCM-0001939	CCOC(=O)C1=C2C(=C(/S(=N/S(=O)(=O)C3=CC=CC=C3)C)S1)C=CCC2	KM06083	MayBridge	CCOC(=O)c1sc(c2C=CCCc12)\S(=N\S(=O)(=O)c3ccccc3)\C
PCM-0001940	CC1=C(C2=CC=CC=C2)SC(N([H])[H])=C1C#N	DSHS00315	MayBridge	Cc1c(C#N)c(N)sc1c2ccccc2
PCM-0001941	C(NC1=CC=CC(OC)=C1)(=O)CCC(=O)O	RDR01043	MayBridge	COc1cccc(NC(=O)CCC(=O)O)c1
PCM-0001942	COC1=CC(C(=O)C2=CC(Cl)=CC=C2N([H])[H])=CC=C1O[H]	RH01504	MayBridge	COc1cc(ccc1O)C(=O)c2cc(Cl)ccc2N
PCM-0001943	CC1=CN(CCC(=O)N(CC2=C(F)C=CC=C2Cl)[H])C2=CC=CC=C12	HTS01431	MayBridge	Cc1cn(CCC(=O)NCc2c(F)cccc2Cl)c3ccccc13
PCM-0001944	CN(C1=NN=C(C(F)(F)C(F)(F)C(F)(F)F)S1)[H]	CD05965	MayBridge	CNc1nnc(s1)C(F)(F)C(F)(F)C(F)(F)F
PCM-0001945	CC(=O)OCCSC1=CC=C(C#N)C=C1[N+](=O)[O-]	SEW04252	MayBridge	CC(=O)OCCSc1ccc(cc1[N+](=O)[O-])C#N
PCM-0001946	CC1=CC(N(C(=O)N(N(C2=CC=CC=C2)[H])[H])[H])=NO1	SPB01261	MayBridge	Cc1onc(NC(=O)NNc2ccccc2)c1
PCM-0001947	COC(=O)C1=CC=C(CSC2=CC=CC=C2N([H])[H])C=C1	SEW05880	MayBridge	COC(=O)c1ccc(CSc2ccccc2N)cc1
PCM-0001948	CC1=NC(C23CC4CC(CC(C4)C2)C3)=CS1	SPB08312	MayBridge	Cc1nc(cs1)C23CC4CC(CC(C4)C2)C3
PCM-0001949	CC1=NN(C2=CC=CC=C2)N=C1CN(S(=O)(=O)C1=C(C)N(C)N=C1C)[H]	SCR01454	MayBridge	Cc1nn(nc1CNS(=O)(=O)c2c(C)nn(C)c2C)c3ccccc3
PCM-0001950	CC1=CC=C(S(=O)(=O)N(N(C2CS(=O)(=O)C3=CC=CC=C23)[H])[H])C=C1	KM08164	MayBridge	Cc1ccc(cc1)S(=O)(=O)NNC2CS(=O)(=O)c3ccccc23
PCM-0001951	FC(F)(F)SC1=CC=C(OCC(=O)N(N(S(=O)(=O)C2=CC(Cl)=CC=C2Cl)[H])[H])C=C1	BTB08359	MayBridge	FC(F)(F)Sc1ccc(OCC(=O)NNS(=O)(=O)c2cc(Cl)ccc2Cl)cc1
PCM-0001952	CC1=C(C(=O)N(C2=CC=CC=C2)[H])C(C2=CC=C(Cl)C=C2Cl)=NN1C1=CC=C([N+](=O)[O-])C=C1	HTS09110	MayBridge	Cc1c(C(=O)Nc2ccccc2)c(nn1c3ccc(cc3)[N+](=O)[O-])c4ccc(Cl)cc4Cl
PCM-0001953	CC1=CC(N2N=NN=C2SCC#C)=CC=C1Br	S07177	MayBridge	Cc1cc(ccc1Br)n2nnnc2SCC#C
PCM-0001954	CC1(C)OC(=O)C(CC#C)(CC#C)C(=O)O1	CD11461	MayBridge	CC1(C)OC(=O)C(CC#C)(CC#C)C(=O)O1
PCM-0001955	CSC1=N/C(=C\C2=CC=C([N+](=O)[O-])C=C2)C(=O)N1CCOC1=CC=CC(Cl)=C1	RF03417	MayBridge	CSC1=N\C(=C/c2ccc(cc2)[N+](=O)[O-])\C(=O)N1CCOc3cccc(Cl)c3
PCM-0001956	COC1=CC=C(C2=C(C)C(C#N)=C(/N=C/C3=CC(Br)=CC(Br)=C3O[H])S2)C=C1OC	DSHS00322	MayBridge	COc1ccc(cc1OC)c2sc(\N=C\c3cc(Br)cc(Br)c3O)c(C#N)c2C
PCM-0001957	COC1=CC=C(C(=O)COC2=NC(C3=CC=CC=C3)=CC(C(F)(F)F)=C2C#N)C=C1	RH02191	MayBridge	COc1ccc(cc1)C(=O)COc2nc(cc(c2C#N)C(F)(F)F)c3ccccc3
PCM-0001958	CCOC(=O)CC1=CSC(C2=CC=C(F)C=C2F)=N1	SPB02719	MayBridge	CCOC(=O)Cc1csc(n1)c2ccc(F)cc2F
PCM-0001959	CC(=O)C1=CC=C(OC2=CC=CC(Cl)=C2C#N)C=C1	CD11427	MayBridge	CC(=O)c1ccc(Oc2cccc(Cl)c2C#N)cc1
PCM-0001960	COC1=CC=C(/N=C2\SCC(C3=CC=CC=C3)=NN2C)C=C1	S14773	MayBridge	COc1ccc(cc1)\N=C\2/SCC(=NN2C)c3ccccc3
PCM-0001961	O(C(COC1=CC=C(F)C=C1)CN1CCN(C2=NC(C3=CC=CC=C3)=NS2)CC1)[H]	HTS01130	MayBridge	OC(COc1ccc(F)cc1)CN2CCN(CC2)c3nc(ns3)c4ccccc4
PCM-0001962	ClC1=CC=C(S(=O)(=O)CC2=C(C#N)SC=C2)C=C1	SEW01664	MayBridge	Clc1ccc(cc1)S(=O)(=O)Cc2ccsc2C#N
PCM-0001963	CCN(CC)S(=O)(=O)C1CCS(=O)(=O)C1	BTB13815	MayBridge	CCN(CC)S(=O)(=O)C1CCS(=O)(=O)C1
PCM-0001964	O(/N=C/C1=CN(C2=CC=CC=C2)N=C1C1=CC=CC=C1)[H]	JFD03327	MayBridge	O\N=C\c1cn(nc1c2ccccc2)c3ccccc3
PCM-0001965	CCC1=NN2C=C(C(C)(C)C)N=C2S1	BTB06486	MayBridge	CCc1nn2cc(nc2s1)C(C)(C)C
PCM-0001966	FC1=CC(CN(C(=O)C2=C(C(F)(F)F)OC(C3=CC=C(Cl)C=C3)=C2)[H])=C2OCOCC2=C1	HTS02317	MayBridge	Fc1cc(CNC(=O)c2cc(oc2C(F)(F)F)c3ccc(Cl)cc3)c4OCOCc4c1
PCM-0001967	ClC1=CC=C(OC(=O)C2=CC3=CC=C4C=CC=CC4=C3S2)C(Cl)=C1	PD00027	MayBridge	Clc1ccc(OC(=O)c2cc3ccc4ccccc4c3s2)c(Cl)c1
PCM-0001968	CC1=C(N(C(=O)N(C2=CC=CC=C2N2CCOCC2)[H])[H])C(C2=CC=CC=C2)=NO1	HTS06765	MayBridge	Cc1onc(c1NC(=O)Nc2ccccc2N3CCOCC3)c4ccccc4
PCM-0001969	CC1=CC=C(C(=O)N(N(C2=NC=NC3=C2SC(C(C)(C)C)=C3)[H])[H])C=C1	GK03634	MayBridge	Cc1ccc(cc1)C(=O)NNc2ncnc3cc(sc23)C(C)(C)C
PCM-0001970	CC(=O)N(C1=CC=C(OC(=O)C2=CC=CC(C(F)(F)F)=N2)C=C1)[H]	SPB06493	MayBridge	CC(=O)Nc1ccc(OC(=O)c2cccc(n2)C(F)(F)F)cc1
PCM-0001971	FC1=CC=C2N([H])C(=O)/C(=N\N(C3=CC=C(Cl)C=C3Cl)[H])C2=C1	SEW05214	MayBridge	Fc1ccc2NC(=O)\C(=N/Nc3ccc(Cl)cc3Cl)\c2c1
PCM-0001972	ClC1=CC=CC(Cl)=C1C=C1C(=O)N([H])C(=S)N([H])C1=O	CD00610	MayBridge	Clc1cccc(Cl)c1C=C2C(=O)NC(=S)NC2=O
PCM-0001973	CC(OC1=CC=C(Cl)C=C1Cl)C(=O)N(C1=CC=C(C)C=C1C)[H]	RDR02206	MayBridge	CC(Oc1ccc(Cl)cc1Cl)C(=O)Nc2ccc(C)cc2C
PCM-0001974	CC1=NC(C(F)(F)F)=CC=C1C(=O)N1CCN(CC2=C(F)C=CC=C2Cl)CC1	AW00889	MayBridge	Cc1nc(ccc1C(=O)N2CCN(Cc3c(F)cccc3Cl)CC2)C(F)(F)F
PCM-0001975	CCOC(=O)CSC1=C(C(=O)OCC)C(=O)N(C2=CC=CC=C2)C(=S)N1C1=CC=CC=C1	HTS10019	MayBridge	CCOC(=O)CSC1=C(C(=O)OCC)C(=O)N(C(=S)N1c2ccccc2)c3ccccc3
PCM-0001976	CC1C(C2=CC=CC=C2)O/C(=N\S(=O)(=O)C2=CC=C(Cl)C=C2)N1C	NRB04414	MayBridge	CC1C(O\C(=N/S(=O)(=O)c2ccc(Cl)cc2)\N1C)c3ccccc3
PCM-0001977	C1(C(=O)O)=CSC(C2=CC=CS2)=N1	CC11501	MayBridge	OC(=O)c1csc(n1)c2cccs2
PCM-0001978	CC1=CC=C(/C=C2\SC3=NN=C(C4=CC=CO4)N3C2=O)O1	HTS13368	MayBridge	Cc1oc(\C=C\2/Sc3nnc(c4occc4)n3C2=O)cc1
PCM-0001979	CC1=CC(OCC#N)=CC(C)=C1Cl	SPB02453	MayBridge	Cc1cc(OCC#N)cc(C)c1Cl
PCM-0001980	COC1=CC=CC=C1N(C(=S)N(C(C1=CC=CC=C1)C1=CC=CC=C1)[H])[H]	S00036	MayBridge	COc1ccccc1NC(=S)NC(c2ccccc2)c3ccccc3
PCM-0001981	CCCS(=O)(=O)/C(=C\OCC)C#N	KM01615	MayBridge	CCCS(=O)(=O)\C(=C/OCC)\C#N
PCM-0001982	CN1C=C(Cl)C(/C=C(\C#N)S(=O)(=O)C2=CC=CC=N2)=N1	RF04093	MayBridge	Cn1cc(Cl)c(\C=C(/C#N)\S(=O)(=O)c2ccccn2)n1
PCM-0001983	CC1=CC=C([N+](=O)[O-])C(C2=NN=C(S[H])N2C2=CC=CC(Cl)=C2)=C1	BTB01712	MayBridge	Cc1ccc(c(c1)c2nnc(S)n2c3cccc(Cl)c3)[N+](=O)[O-]
PCM-0001984	COC1=CC=CC(OC)=C1C(=O)N(C1=CC=NN1C)[H]	GK03320	MayBridge	COc1cccc(OC)c1C(=O)Nc2ccnn2C
PCM-0001985	CC1=CN=C2CCCC(=O)C2=C1	RH01668	MayBridge	Cc1cnc2CCCC(=O)c2c1
PCM-0001986	CCOC(=O)CS(=O)(=O)C(C1=CC=CC=C1)S(=O)(=O)CC(=O)OCC	BTB13450	MayBridge	CCOC(=O)CS(=O)(=O)C(c1ccccc1)S(=O)(=O)CC(=O)OCC
PCM-0001987	OC(=O)CCSC1=CC=C2C=CC=CC2=C1	S11238	MayBridge	OC(=O)CCSc1ccc2ccccc2c1
PCM-0001988	COC1=CC=C(S(=O)(=O)N=S2CCN(C3=NC=C(C(F)(F)F)C=C3Cl)CC2)C=C1	KM06046	MayBridge	COc1ccc(cc1)S(=O)(=O)N=S2CCN(CC2)c3ncc(cc3Cl)C(F)(F)F
PCM-0001989	FC1=C(COC(=O)N(C2=CC=C(Cl)C=C2)[H])C=CC=C1COC(=O)N(C1=CC=C(Cl)C=C1)[H]	CD10679	MayBridge	Fc1c(COC(=O)Nc2ccc(Cl)cc2)cccc1COC(=O)Nc3ccc(Cl)cc3
PCM-0001990	CC(=O)N(N(C(=O)C1=CC=CC([N+](=O)[O-])=C1)[H])[H]	DFP00246	MayBridge	CC(=O)NNC(=O)c1cccc(c1)[N+](=O)[O-]
PCM-0001991	ClC1=CC=C(Cl)C(S(=O)(=O)N2CCC(C(C3=CC=CC=C3)C3=CC=CC=C3)CC2)=C1	BTB08153	MayBridge	Clc1ccc(Cl)c(c1)S(=O)(=O)N2CCC(CC2)C(c3ccccc3)c4ccccc4
PCM-0001992	CC1=CC(S(=O)(=O)N(CCN(C2=NC=CC(C(F)(F)F)=N2)[H])[H])=C(C)C=C1Cl	AW00819	MayBridge	Cc1cc(c(C)cc1Cl)S(=O)(=O)NCCNc2nccc(n2)C(F)(F)F
PCM-0001993	[O-][N+](=O)C1=CC=C(C2=NN=NN2CC2=C(Cl)C=CC=C2Cl)C=C1	GK02992	MayBridge	[O-][N+](=O)c1ccc(cc1)c2nnnn2Cc3c(Cl)cccc3Cl
PCM-0001994	COC1=CC=CC=C1C1CCN(C2=NC(C3=CC=CC=C3)=NS2)CC1	HTS02586	MayBridge	COc1ccccc1C2CCN(CC2)c3nc(ns3)c4ccccc4
PCM-0001995	ClC1=CC=C2SC(C3=CC=CC=C3)=CC(=O)C2=C1	KM02030	MayBridge	Clc1ccc2SC(=CC(=O)c2c1)c3ccccc3
PCM-0001996	O=S(=O)(N(CC1=CC=C2OCCC2=C1)[H])C1=CC=CS1	SP00206	MayBridge	O=S(=O)(NCc1ccc2OCCc2c1)c3cccs3
PCM-0001997	CC1=CC=CC=C1C(=O)CC1=CC=C(C(=O)N([H])[H])C=C1	MO00238	MayBridge	Cc1ccccc1C(=O)Cc2ccc(cc2)C(=O)N
PCM-0001998	CCC(C#N)(C1=CC=CC=C1)C1=CC=C(/N=C/C2=CC(Cl)=CC(Cl)=C2O[H])C=C1	NRB00243	MayBridge	CCC(C#N)(c1ccccc1)c2ccc(cc2)\N=C\c3cc(Cl)cc(Cl)c3O
PCM-0001999	CN(C)C1=CC=C(C=C2C(=O)N(C3=CC=CC=C3)C(=S)N(C3=CC=CC=C3)C2=O)C=C1	RJC02266	MayBridge	CN(C)c1ccc(C=C2C(=O)N(C(=S)N(C2=O)c3ccccc3)c4ccccc4)cc1
[truncated: 34,856 more rows]
