# Supplementary material for: An exhaustive cell-based screen coupled with an intracellular-induced lux-based reporter identified bioactive molecules that inhibit host cell infection by intracellular pathogens
Source: Front Cell Infect Microbiol. 2026 Mar 9;16:1770677. doi: 10.3389/fcimb.2026.1770677 (PMC13006506; doi:10.3389/fcimb.2026.1770677)
Supplement: Supplementary Table 5 — A list of forty-one chemical derivatives of compound C4 analogs used for SAR studies. [file Table5.xlsx]

## Sheet: CDD Export 1
						% Infection (10 µM)
Analog #	Molecule Name	Structure	SMILES	Catalog	Supplier	#1	#2	#3	ave	SE
1	PCM-0274355		COC1=CC=CC=C1C1(CCN)CCOC(C)(C)C1	MolPort-009-757-548	MolPort	1.24622	1.14633	0.84351	1.07869	0.121073
2	PCM-0274356		COC1=CC=C(CNCCC2(C3=CC=C(OC)C=C3)CCOC(C)(C)C2)C=C1	MolPort-002-171-128	MolPort	0.565141	0.506806	0.360261	0.477403	0.0609436
3	PCM-0274357		COC1=CC=C(C2(CCNCC3=CC=C(OC)C(OC)=C3)CCOC(C)(C)C2)C=C1	MolPort-001-622-010	MolPort	0.742861	0.698819	0.525384	0.655688	0.0663809
7	PCM-0125378		C1(C2=CC=C(C)C=C2)(CCNCC2=CC=C(N(C)C)C=C2)CC(CC)(C)OCC1	MolPort-000-733-804	MolPort	0.12254	0.172297	0.108427	0.134421	0.0193711
8	PCM-0125338		C1(C2=CC=CC=C2OC)(CCNCC2=CC=C(F)C=C2)CC(CC)(C)OCC1	MolPort-001-965-853	MolPort	1.26035	1.26028	1.16375	1.22812	0.0321885
9	PCM-0274359		COC1=CC=C(C(C)NCCC2(C3=CC=CC=C3)CCOC(C)(C)C2)C=C1	MolPort-000-700-210	MolPort	0.023781	0.040198	0.011994	0.0253243	0.00817828
10	PCM-0274360		CCC1(C)CC(CCNCC2=CC=C(OC)C=C2)(C2=CC=CC=C2OC)CCO1	MolPort-001-965-840	MolPort	0.062358	0.03181	0.036115	0.0434277	0.0095464
11	PCM-0274361		CCC1(C)CC(CCNCC2=CC=C(OC)C(OC)=C2)(C2=CC=C(C)C=C2)CCO1	MolPort-001-965-846	MolPort	0.11186	0.118902	0.064594	0.098452	0.0170506
12	PCM-0274362		CN(C)C1=CC=C(CNCCC2(C3=CC=CC=C3)CCOC(C)(C)C2)C=C1	MolPort-001-904-969	MolPort	0.005198	0.004878	0.003198	0.00442467	0.000620251
13	PCM-0274363		COC1=CC(CNCCC2(C3=CC=CC=C3)CCOC(C)(C)C2)=CC=C1O	MolPort-000-698-418	MolPort	0.665929	0.757567	0.564013	0.662503	0.0559005
14	PCM-0274364		CCCN(CCC1(C2=CC=C(OC)C=C2)CCOC(C)(C)C1)CC1=CC=C(N(C)C)C=C1	MolPort-002-512-507	MolPort	0.639654	0.628346	0.420563	0.562854	0.0712205
15	PCM-0274365		CN(C)C1=CC=C(CNCCC2(C3=CC=C(C)C=C3)CCOC(C)(C)C2)C=C1	MolPort-000-698-819	MolPort	0.002973	0.005172	0.002909	0.00368467	0.000743896
16	PCM-0274366		CCC1(C)CC(CCNCC2=CC=C(OC)C(OC)=C2)(C2=CC=C(OC)C=C2)CCO1	MolPort-002-512-597	MolPort	0.081663	0.057301	0.025139	0.054701	0.0163688
17	PCM-0274367		COC1=CC=C(C2(CCNC(C)C3=CC=CC=C3)CCOC(C)(C)C2)C=C1	MolPort-001-987-396	MolPort	0.538493	0.452814	0.295711	0.429006	0.0710889
18	PCM-0274368		COC1=CC=CC=C1C1(CCNCC2=CC=CC=C2)CCOC(C)(C)C1	MolPort-002-512-724	MolPort	0.101426	0.043659	0.011925	0.0523367	0.0261985
19	PCM-0274369		COC1=CC=C(C2(CCNCC3=CC=C(N(C)C)C=C3)CCOC(C)(C)C2)C=C1	MolPort-001-909-524	MolPort	0.406879	0.357015	0.183267	0.31572	0.067773
20	PCM-0274370		COC1=CC=C(CNCCC2(C3=CC=C(C)C=C3)CCOC(C)(C)C2)C=C1	MolPort-002-512-816	MolPort	0.051321	0.022207	0.035916	0.0364813	0.00840924
21	PCM-0274371		CC(C)OC1=CC=C(CNCCC2(C3=CC=CC=C3)CCOC(C)(C)C2)C=C1	MolPort-002-512-863	MolPort	0.004187	0.005539	0.003845	0.00452367	0.000517177
22	PCM-0274372		CCC1(C)CC(CCNCC2=CC=C(N(C)C)C=C2)(C2=CC=CC=C2OC)CCO1	MolPort-001-965-842	MolPort	0.036074	0.035649	0.019945	0.030556	0.00530692
23	PCM-0274373		COC1=CC=C(CNCCC2(C3=CC=CC=C3)CCOC(C)(C)C2)C=C1OC	MolPort-001-924-640	MolPort	0.613379	0.508463	0.244952	0.455598	0.109591
24	PCM-0274374		COC1=CC=C(CNCCC2(C3=CC=C(C)C=C3)CCOC(C)(C)C2)C=C1OC	MolPort-001-992-411	MolPort	0.001377	0.00227	-0.00055	0.00103233	0.000832105
25	PCM-0274375		CCC1(C)CC(CCNCC2=CC=C(OC)C=C2)(C2=CC=C(OC)C=C2)CCO1	MolPort-001-965-838	MolPort	0.099457	0.092729	0.026931	0.073039	0.0231357
26	PCM-0274376		COC1=CC=C(CNCCC2(C3=CC=C(F)C=C3)CCOC(C)(C)C2)C=C1OC	MolPort-002-539-998	MolPort	0.535114	0.530905	0.408413	0.491477	0.0415499
27	PCM-0274377		CCC1(C)CC(CCNCC2=CC=C(N(C)C)C=C2)(C2=CC=C(F)C=C2)CCO1	MolPort-002-552-046	MolPort	0.007184	0.008662	0.001964	0.00593667	0.00203164
28	PCM-0274378		CCC1(C)CC(CCNCC2=CC=CC=C2)(C2=CC=CC=C2OC)CCO1	MolPort-002-558-574	MolPort	0.012066	0.009897	0.004203	0.008722	0.00234465
29	PCM-0274379		CCC1(C)CC(CCNCC2=CC=C(N(C)C)C=C2)(C2=CC=C(OC)C=C2)CCO1	MolPort-000-710-633	MolPort	0.006896	0.010549	0.005337	0.007594	0.00154452
30	PCM-0274380		COC1=CC=CC=C1C1(CCNCC2=CC=C(N(C)C)C=C2)CCOC(C(C)C)C1	MolPort-002-641-930	MolPort	0.007812	0.010049	0.005686	0.007849	0.00125963
31	PCM-0274381		COC1=CC=C(CNCCC2(C3=CC=CC=C3)CCOC(C)(C)C2)C=C1	MolPort-002-639-274	MolPort	0.901742	0.951992	0.886179	0.913304	0.0198587
32	PCM-0274382		COC1=CC=CC=C1C1(CCNCC2=CC=C(OC(C)C)C=C2)CCOC(C(C)C)C1	MolPort-002-642-957	MolPort	0.002371	0.002922	0.00073	0.00200767	0.000658337
33	PCM-0274383		COC1=CC=C(CCNCCC2(C3=CC=CC=C3)CCOC(C)(C)C2)C=C1OC	MolPort-002-671-246	MolPort	0.709514	0.719649	0.425598	0.618254	0.0963723
46	PCM-0274396		CCC1(C)C[C@](CCNCC2=CC=C(F)C=C2)(C2=CC=CC=C2OC)CCO1	MolPort-002-555-614	MolPort	0.005096	0.006687	0.0027	0.00482767	0.00115874
47	PCM-0274397		CCC1(C)C[C@](CCNCC2=CC=C(N(C)C)C=C2)(C2=CC=CC=C2OC)CCO1	MolPort-002-512-561	MolPort	0.008976	0.007932	0.001994	0.00630067	0.00217432
48	PCM-0274398		CCC1(C)C[C@](CCNCC2=CC=C(N(C)C)C=C2)(C2=CC=C(C)C=C2)CCO1	MolPort-002-512-691	MolPort	0.000435	0.000505	-0.00135	-0.000136667	0.000607003
49	PCM-0274399		CCC1(C)C[C@](CCNCC2=CC=C(OC)C(OC)=C2)(C2=CC=CC=C2OC)CCO1	MolPort-002-513-016	MolPort	0.027652	0.063983	0.004432	0.0320223	0.0173292
50	PCM-0274400		CCC1(C)C[C@](CCNCC2=CC=C(OC)C=C2)(C2=CC=CC=C2OC)CCO1	MolPort-002-512-981	MolPort	0.006913	0.010834	0.004671	0.00747267	0.00180098
51	PCM-0274401		CCC1(C)C[C@](CCNCC2=CC=C(OC)C(OC)=C2)(C2=CC=C(C)C=C2)CCO1	MolPort-002-513-042	MolPort	0.002014	0.003196	-0.00013	0.00169333	0.000973429
52	PCM-0274402		CCC1(C)C[C@](CCNCC2=CC=C(OC)C=C2)(C2=CC=C(OC)C=C2)CCO1	MolPort-002-512-401	MolPort	0.088701	0.167669	0.068435	0.108268	0.030271
53	PCM-0274403		CCC1(C)C[C@](CCNCC2=CC=CC=C2)(C2=CC=C(OC)C=C2)CCO1	MolPort-002-512-577	MolPort	0.000257	0.001745	-0.00144	0.000187333	0.00092009
54	PCM-0274404		COC1=CC=C(C2(CCNCC3=CC=CC=C3)CCOC(C)(C)C2)C=C1	MolPort-003-185-405	MolPort	0.206111	0.48809	0.087342	0.260514	0.118841
55	PCM-0274405		COC1=CC=CC=C1C1(CCN[C@@H](C)C2=CC=CC=C2)CCOC(C)(C)C1	MolPort-002-512-499	MolPort	0.225883	0.302361	0.132886	0.220377	0.0490006
56	PCM-0274406		COC1=CC=C(C2(CCN[C@@H](C)C3=CC=CC=C3)CCOC(C)(C)C2)C=C1	MolPort-002-512-643	MolPort	0.134247	0.109598	0.032135	0.0919933	0.0307634
